# Supplementary material for: 2-{[3-Methyl-4-(2,2,2-trifluoro­eth­oxy)pyridin-2-yl]methyl­sulfan­yl}-1H-benzimidazole monohydrate
Source: Acta Crystallogr Sect E Struct Rep Online. 2011 Jan 8;67(Pt 2):o270. doi: 10.1107/S1600536810053730 (PMC3051707; doi:10.1107/S1600536810053730)
Supplement: Supplementary file 1 [file e-67-0o270-sup1.cif]

##############################################################################
###                                                                        ###
###        Electronic paper (Acta Crystallographica Section E)             ###
###                                                                        ###
##############################################################################
#                                                                            #
# This CIF contains the data in a paper accepted for publication in Acta     #
# Crystallographica Section E. It conforms to the requirements of Notes      #
# for Authors for Section E, and has been peer reviewed under the auspices   #
# of the IUCr Commission on Journals.                                        #
#                                                                            #
# Full details of the Crystallographic Information File format               #
# are given in the paper "The Crystallographic Information File (CIF):       #
# a New Standard Archive File for Crystallography" by S. R. Hall, F. H.      #
# Allen and I. D. Brown [Acta Cryst. (1991), A47, 655-685].                  #
#                                                                            #
# The current version of the core CIF dictionary is obtainable from          #
# ftp://ftp.iucr.org/pub/cif_core.dic. The current version number is 2.4.    #
#                                                                            #
# Software is freely available for graphical display of the structure(s) in  #
# this CIF.  For information consult the CIF home page http://www.iucr.org/  #
# cif/home.html                                                              #
#                                                                            #
# This file may be used for bona fide research purposes within the           #
# scientific community so long as proper attribution is given to the journal # 
# article from which it was obtained.                                        #
#                                                                            #
##############################################################################
                                             
data_I
_audit_creation_method     SHELXL-97
_chemical_name_systematic
;
2-{[3-Methyl-4-(2,2,2-trifluoroethoxy)pyridin-2-yl]methylsulfanyl}-
1<i>H</i>-benzimidazole monohydrate
;
_chemical_name_common     ?
_chemical_formula_moiety     'C16 H14 F3 N3 O S, H2 O'
_chemical_formula_sum     'C16 H16 F3 N3 O2 S'
_chemical_formula_iupac     'C16 H14 F3 N3 O S, H2 O'
_chemical_formula_weight     371.39
_chemical_melting_point     ?
_symmetry_cell_setting     triclinic
_symmetry_space_group_name_H-M     'P -1'
_symmetry_space_group_name_Hall     '-P 1'
loop_
    _symmetry_equiv_pos_as_xyz
    'x, y, z'
    '-x, -y, -z'
_cell_length_a     7.35260(10)
_cell_length_b     7.47020(10)
_cell_length_c     30.6500(3)
_cell_angle_alpha     88.27
_cell_angle_beta     87.79
_cell_angle_gamma     89.13
_cell_volume     1681.27(4)
_cell_formula_units_Z     4
_cell_measurement_reflns_used     9679
_cell_measurement_theta_min     5.79
_cell_measurement_theta_max     67.12
_cell_measurement_temperature     296(2)
_exptl_crystal_description     prism
_exptl_crystal_colour     colourless
_exptl_crystal_size_max     0.28
_exptl_crystal_size_mid     0.12
_exptl_crystal_size_min     0.10
_exptl_crystal_density_diffrn     1.467
_exptl_crystal_density_meas     ?
_exptl_crystal_density_method     'not measured'
_exptl_crystal_F_000     768
_exptl_absorpt_coefficient_mu     2.151
_exptl_absorpt_correction_type     none
_exptl_absorpt_process_details     ?
_exptl_absorpt_correction_T_min     ?
_exptl_absorpt_correction_T_max     ?
_exptl_special_details
;
;
_diffrn_ambient_temperature     296(2)
_diffrn_radiation_type     CuK\a
_diffrn_radiation_wavelength     1.54178
_diffrn_radiation_source     'sealed tube'
_diffrn_radiation_monochromator     graphite
_diffrn_measurement_device_type     'Bruker SMART APEX'
_diffrn_measurement_method     '\f and \w'
_diffrn_detector_area_resol_mean     ?
_diffrn_reflns_number     12461
_diffrn_reflns_av_R_equivalents     0.0173
_diffrn_reflns_av_sigmaI/netI     0.0235
_diffrn_reflns_theta_min     4.33
_diffrn_reflns_theta_max     67.39
_diffrn_reflns_theta_full     67.00
_diffrn_measured_fraction_theta_max     0.902
_diffrn_measured_fraction_theta_full     0.907
_diffrn_reflns_limit_h_min     -7
_diffrn_reflns_limit_h_max     8
_diffrn_reflns_limit_k_min     -8
_diffrn_reflns_limit_k_max     8
_diffrn_reflns_limit_l_min     -33
_diffrn_reflns_limit_l_max     36
_diffrn_standards_number     ?
_diffrn_standards_interval_count     ?
_diffrn_standards_interval_time     ?
_diffrn_standards_decay_%     ?
_refine_special_details
;
Refinement of <i>F</i>^2^ against ALL reflections. The weighted <i>R</i>-factor
<i>wR</i> and goodness of fit <i>S</i> are based on <i>F</i>^2^, conventional
<i>R</i>-factors <i>R</i> are based on <i>F</i>, with <i>F</i> set to zero for
negative <i>F</i>^2^. The threshold expression of <i>F</i>^2^ >
\s(<i>F</i>^2^) is used only for calculating <i>R</i>-factors(gt) <i>etc</i>.
and is not relevant to the choice of reflections for refinement.
<i>R</i>-factors based on <i>F</i>^2^ are statistically about twice as large
as those based on <i>F</i>, and <i>R</i>- factors based on ALL data will be
even larger.
;
_reflns_number_total     5446
_reflns_number_gt     5282
_reflns_threshold_expression     I>2sigma(I)
_refine_ls_structure_factor_coef     Fsqd
_refine_ls_matrix_type     full
_refine_ls_R_factor_all     0.0414
_refine_ls_R_factor_gt     0.0406
_refine_ls_wR_factor_gt     0.1159
_refine_ls_wR_factor_ref     0.1166
_refine_ls_goodness_of_fit_ref     1.059
_refine_ls_restrained_S_all     1.059
_refine_ls_number_reflns     5446
_refine_ls_number_parameters     462
_refine_ls_number_restraints     0
_refine_ls_hydrogen_treatment     constr
_refine_ls_weighting_scheme     calc
_refine_ls_weighting_details
         'calc w=1/[\s^2^(Fo^2^)+(0.0671P)^2^+0.6061P] where P=(Fo^2^+2Fc^2^)/3'
_atom_sites_solution_hydrogens     geom
_atom_sites_solution_primary     direct
_atom_sites_solution_secondary     difmap
_refine_ls_shift/su_max     0.001
_refine_ls_shift/su_mean     0.000
_refine_diff_density_max     0.413
_refine_diff_density_min     -0.316
_refine_ls_extinction_method     'SHELXL97 (Sheldrick, 2008)'
_refine_ls_extinction_coef     0.0062(5)
_refine_ls_extinction_expression
                                  'Fc^*^=kFc[1+0.001xFc^2^\l^3^/sin(2\q)]^-1/4^'
loop_
    _atom_type_symbol
    _atom_type_description
    _atom_type_scat_dispersion_real
    _atom_type_scat_dispersion_imag
    _atom_type_scat_source
    'C' 'C' 0.0181 0.0091
                         'International Tables Vol C Tables 4.2.6.8 and 6.1.1.4'
    'H' 'H' 0.0000 0.0000
                         'International Tables Vol C Tables 4.2.6.8 and 6.1.1.4'
    'N' 'N' 0.0311 0.0180
                         'International Tables Vol C Tables 4.2.6.8 and 6.1.1.4'
    'O' 'O' 0.0492 0.0322
                         'International Tables Vol C Tables 4.2.6.8 and 6.1.1.4'
    'F' 'F' 0.0727 0.0534
                         'International Tables Vol C Tables 4.2.6.8 and 6.1.1.4'
    'S' 'S' 0.3331 0.5567
                         'International Tables Vol C Tables 4.2.6.8 and 6.1.1.4'
_computing_data_collection     'SMART (Bruker, 2005)'
_computing_cell_refinement     'SAINT (Bruker, 2005)'
_computing_data_reduction     'SAINT (Bruker, 2005)'
_computing_structure_solution     'SHELXS97 (Sheldrick, 2008)'
_computing_structure_refinement     'SHELXL97 (Sheldrick, 2008)'
_computing_molecular_graphics     'XP in SHELXTL (Sheldrick, 2008)'
_computing_publication_material     'SHELXL97 (Sheldrick, 2008)'
loop_
    _atom_site_type_symbol
    _atom_site_label
    _atom_site_fract_x
    _atom_site_fract_y
    _atom_site_fract_z
    _atom_site_U_iso_or_equiv
    _atom_site_adp_type
    _atom_site_calc_flag
    _atom_site_refinement_flags
    _atom_site_occupancy
    _atom_site_disorder_assembly
    _atom_site_disorder_group
    S S1A 0.20282(6) 0.80754(6) 0.034292(14) 0.04220(15) Uani d . 1 . .
    F F1A -0.4248(3) 0.4400(3) -0.22095(6) 0.1133(7) Uani d . 1 . .
    F F2A -0.5441(2) 0.6396(2) -0.18024(5) 0.0767(4) Uani d . 1 . .
    F F3A -0.5417(2) 0.3690(2) -0.15787(6) 0.0898(5) Uani d . 1 . .
    O O1A -0.28512(19) 0.57155(19) -0.11848(4) 0.0499(3) Uani d . 1 . .
    N N1A -0.0279(2) 0.8860(2) 0.10435(5) 0.0449(4) Uani d . 1 . .
    N N2A 0.2693(2) 0.9203(2) 0.11406(5) 0.0419(3) Uani d . 1 . .
    H H2AA 0.3847 0.9196 0.1083 0.050 Uiso calc R 1 . .
    N N3A 0.1655(2) 0.6976(2) -0.04904(5) 0.0480(4) Uani d . 1 . .
    C C1A 0.1826(3) 0.9679(2) 0.15275(6) 0.0414(4) Uani d . 1 . .
    C C2A 0.2464(3) 1.0248(3) 0.19196(7) 0.0516(5) Uani d . 1 . .
    H H2AB 0.3702 1.0347 0.1964 0.062 Uiso calc R 1 . .
    C C3A 0.1170(3) 1.0661(3) 0.22414(7) 0.0593(6) Uani d . 1 . .
    H H3AA 0.1546 1.1059 0.2508 0.071 Uiso calc R 1 . .
    C C4A -0.0675(3) 1.0495(3) 0.21770(7) 0.0615(6) Uani d . 1 . .
    H H4AA -0.1507 1.0806 0.2399 0.074 Uiso calc R 1 . .
    C C5A -0.1308(3) 0.9882(3) 0.17920(7) 0.0568(5) Uani d . 1 . .
    H H5AA -0.2547 0.9751 0.1754 0.068 Uiso calc R 1 . .
    C C6A -0.0026(3) 0.9463(2) 0.14626(6) 0.0432(4) Uani d . 1 . .
    C C7A 0.1375(2) 0.8745(2) 0.08674(6) 0.0390(4) Uani d . 1 . .
    C C8A -0.0216(2) 0.7654(2) 0.01491(6) 0.0407(4) Uani d . 1 . .
    H H8AA -0.0798 0.6726 0.0331 0.049 Uiso calc R 1 . .
    H H8AB -0.0961 0.8734 0.0167 0.049 Uiso calc R 1 . .
    C C9A -0.0052(2) 0.7070(2) -0.03177(6) 0.0384(4) Uani d . 1 . .
    C C10A 0.1846(3) 0.6412(3) -0.08980(7) 0.0543(5) Uani d . 1 . .
    H H10A 0.3019 0.6321 -0.1021 0.065 Uiso calc R 1 . .
    C C11A 0.0431(3) 0.5958(3) -0.11481(6) 0.0504(5) Uani d . 1 . .
    H H11A 0.0638 0.5563 -0.1431 0.061 Uiso calc R 1 . .
    C C12A -0.1325(3) 0.6103(2) -0.09671(6) 0.0415(4) Uani d . 1 . .
    C C13A -0.1595(2) 0.6663(2) -0.05382(6) 0.0388(4) Uani d . 1 . .
    C C14A -0.2595(3) 0.5145(3) -0.16192(6) 0.0495(5) Uani d . 1 . .
    H H14A -0.1914 0.4023 -0.1624 0.059 Uiso calc R 1 . .
    H H14B -0.1921 0.6033 -0.1794 0.059 Uiso calc R 1 . .
    C C15A -0.4423(4) 0.4908(3) -0.17966(7) 0.0618(6) Uani d . 1 . .
    C C16A -0.3470(3) 0.6790(3) -0.03280(7) 0.0491(5) Uani d . 1 . .
    H H16A -0.3389 0.7198 -0.0035 0.074 Uiso calc R 1 . .
    H H16B -0.4021 0.5632 -0.0321 0.074 Uiso calc R 1 . .
    H H16C -0.4198 0.7621 -0.0494 0.074 Uiso calc R 1 . .
    O OA 0.6171(2) 0.9501(2) 0.07662(6) 0.0674(4) Uani d . 1 . .
    H HA1 0.7128 0.9071 0.0867 0.101 Uiso d R 1 . .
    H HA2 0.6392 1.0447 0.0630 0.101 Uiso d R 1 . .
    S S1B 0.26211(7) 0.81787(6) 0.488240(15) 0.04885(16) Uani d . 1 . .
    F F1B 0.0052(3) 1.4472(3) 0.75578(5) 0.1092(7) Uani d . 1 . .
    F F2B 0.1852(3) 1.5488(2) 0.70486(6) 0.0992(6) Uani d . 1 . .
    F F3B -0.0976(3) 1.5730(2) 0.69808(6) 0.1053(6) Uani d . 1 . .
    O O1B 0.0650(2) 1.30722(19) 0.64771(4) 0.0576(4) Uani d . 1 . .
    N N1B 0.3484(2) 1.0373(2) 0.41683(5) 0.0485(4) Uani d . 1 . .
    N N2B 0.3662(3) 0.7438(2) 0.40584(5) 0.0506(4) Uani d . 1 . .
    H H2BA 0.3605 0.6305 0.4114 0.061 Uiso calc R 1 . .
    N N3B 0.1553(3) 0.8612(2) 0.57285(6) 0.0578(5) Uani d . 1 . .
    C C1B 0.4148(3) 0.8255(3) 0.36638(6) 0.0479(4) Uani d . 1 . .
    C C2B 0.4657(3) 0.7591(3) 0.32581(7) 0.0604(6) Uani d . 1 . .
    H H2BB 0.4733 0.6367 0.3212 0.072 Uiso calc R 1 . .
    C C3B 0.5043(3) 0.8839(4) 0.29259(7) 0.0652(6) Uani d . 1 . .
    H H3BA 0.5386 0.8444 0.2649 0.078 Uiso calc R 1 . .
    C C4B 0.4932(3) 1.0663(4) 0.29952(7) 0.0648(6) Uani d . 1 . .
    H H4BA 0.5205 1.1463 0.2765 0.078 Uiso calc R 1 . .
    C C5B 0.4428(3) 1.1314(3) 0.33978(7) 0.0605(6) Uani d . 1 . .
    H H5BA 0.4354 1.2540 0.3442 0.073 Uiso calc R 1 . .
    C C6B 0.4032(3) 1.0091(3) 0.37361(6) 0.0480(4) Uani d . 1 . .
    C C7B 0.3289(3) 0.8765(3) 0.43438(6) 0.0443(4) Uani d . 1 . .
    C C8B 0.2354(3) 1.0420(3) 0.50903(6) 0.0473(4) Uani d . 1 . .
    H H8BA 0.3498 1.1047 0.5058 0.057 Uiso calc R 1 . .
    H H8BB 0.1450 1.1088 0.4927 0.057 Uiso calc R 1 . .
    C C9B 0.1760(3) 1.0277(3) 0.55651(6) 0.0461(4) Uani d . 1 . .
    C C10B 0.1024(4) 0.8433(3) 0.61464(7) 0.0637(6) Uani d . 1 . .
    H H10B 0.0867 0.7280 0.6263 0.076 Uiso calc R 1 . .
    C C11B 0.0695(3) 0.9845(3) 0.64178(7) 0.0562(5) Uani d . 1 . .
    H H11B 0.0327 0.9657 0.6709 0.067 Uiso calc R 1 . .
    C C12B 0.0929(3) 1.1550(3) 0.62422(6) 0.0479(4) Uani d . 1 . .
    C C13B 0.1465(3) 1.1813(3) 0.58049(6) 0.0458(4) Uani d . 1 . .
    C C14B 0.0293(3) 1.2837(3) 0.69304(6) 0.0558(5) Uani d . 1 . .
    H H14C 0.1216 1.2065 0.7058 0.067 Uiso calc R 1 . .
    H H14D -0.0884 1.2288 0.6986 0.067 Uiso calc R 1 . .
    C C15B 0.0308(4) 1.4636(4) 0.71260(8) 0.0706(7) Uani d . 1 . .
    C C16B 0.1682(4) 1.3666(3) 0.56065(7) 0.0620(6) Uani d . 1 . .
    H H16D 0.1412 1.4535 0.5825 0.093 Uiso calc R 1 . .
    H H16E 0.0861 1.3836 0.5372 0.093 Uiso calc R 1 . .
    H H16F 0.2911 1.3811 0.5495 0.093 Uiso calc R 1 . .
    O OB 0.4154(6) 0.3918(3) 0.43764(9) 0.0886(14) Uani d P 0.790(8) A 1
    O OB' 0.251(2) 0.3984(11) 0.4323(3) 0.090(5) Uani d P 0.210(8) A 2
    H HB1 0.3586 0.2971 0.4339 0.134 Uiso d PR 0.790(8) A 1
    H HB1' 0.3361 0.3261 0.4312 0.134 Uiso d PR 0.210(8) A 2
    H HB2 0.5139 0.3549 0.4455 0.134 Uiso d PR 0.790(8) A 1
    H HB2' 0.1581 0.3375 0.4272 0.134 Uiso d PR 0.210(8) A 2
loop_
    _atom_site_aniso_label
    _atom_site_aniso_U_11
    _atom_site_aniso_U_22
    _atom_site_aniso_U_33
    _atom_site_aniso_U_12
    _atom_site_aniso_U_13
    _atom_site_aniso_U_23
    S1A 0.0356(3) 0.0494(3) 0.0416(3) -0.00072(17) 0.00079(18) -0.00341(18)
    F1A 0.0937(13) 0.179(2) 0.0719(10) 0.0062(12) -0.0171(9) -0.0662(12)
    F2A 0.0676(10) 0.0855(10) 0.0770(9) 0.0115(7) -0.0118(7) 0.0009(7)
    F3A 0.0722(11) 0.0777(10) 0.1210(14) -0.0239(8) -0.0155(9) -0.0013(9)
    O1A 0.0464(8) 0.0642(8) 0.0394(7) -0.0068(6) 0.0000(6) -0.0081(6)
    N1A 0.0361(9) 0.0526(9) 0.0458(8) -0.0014(6) -0.0003(7) -0.0009(7)
    N2A 0.0322(8) 0.0490(8) 0.0445(8) -0.0006(6) -0.0006(6) -0.0029(6)
    N3A 0.0378(9) 0.0584(10) 0.0476(9) -0.0039(7) 0.0042(7) -0.0056(7)
    C1A 0.0427(11) 0.0390(9) 0.0423(9) 0.0002(7) 0.0001(8) 0.0014(7)
    C2A 0.0512(13) 0.0535(11) 0.0506(11) -0.0028(9) -0.0058(9) -0.0042(9)
    C3A 0.0729(16) 0.0612(13) 0.0440(11) -0.0026(10) 0.0011(10) -0.0059(9)
    C4A 0.0666(16) 0.0698(14) 0.0469(11) 0.0042(11) 0.0141(10) -0.0032(10)
    C5A 0.0449(12) 0.0698(14) 0.0547(12) 0.0005(9) 0.0086(9) 0.0013(10)
    C6A 0.0416(11) 0.0453(10) 0.0424(9) 0.0005(7) 0.0013(8) 0.0016(7)
    C7A 0.0359(10) 0.0379(9) 0.0431(9) 0.0007(7) -0.0021(7) 0.0024(7)
    C8A 0.0368(10) 0.0440(9) 0.0411(9) -0.0010(7) -0.0004(7) -0.0010(7)
    C9A 0.0375(10) 0.0368(9) 0.0404(9) -0.0013(7) 0.0023(7) 0.0012(7)
    C10A 0.0404(11) 0.0708(13) 0.0513(11) -0.0056(9) 0.0109(9) -0.0083(9)
    C11A 0.0508(12) 0.0587(12) 0.0414(10) -0.0043(9) 0.0089(8) -0.0065(8)
    C12A 0.0425(11) 0.0407(9) 0.0410(9) -0.0049(7) -0.0005(8) 0.0010(7)
    C13A 0.0398(10) 0.0361(9) 0.0400(9) -0.0011(7) 0.0036(7) 0.0010(7)
    C14A 0.0578(13) 0.0492(11) 0.0416(10) 0.0000(8) 0.0010(9) -0.0073(8)
    C15A 0.0673(15) 0.0666(14) 0.0526(12) 0.0008(11) -0.0056(10) -0.0176(10)
    C16A 0.0382(11) 0.0578(11) 0.0512(11) -0.0022(8) 0.0025(8) -0.0053(9)
    OA 0.0362(9) 0.0880(12) 0.0770(11) -0.0009(7) 0.0032(7) 0.0062(9)
    S1B 0.0613(3) 0.0435(3) 0.0417(3) -0.0018(2) 0.0023(2) -0.00479(19)
    F1B 0.184(2) 0.0958(12) 0.0464(8) 0.0074(12) 0.0272(10) -0.0194(8)
    F2B 0.1211(15) 0.0910(12) 0.0870(11) -0.0297(10) 0.0105(10) -0.0319(9)
    F3B 0.1288(16) 0.0833(11) 0.1016(13) 0.0405(11) 0.0145(11) -0.0096(9)
    O1B 0.0808(11) 0.0539(8) 0.0378(7) 0.0024(7) 0.0050(7) -0.0076(6)
    N1B 0.0569(10) 0.0439(9) 0.0445(8) 0.0010(7) 0.0025(7) -0.0065(7)
    N2B 0.0636(11) 0.0399(8) 0.0485(9) -0.0004(7) 0.0033(8) -0.0091(7)
    N3B 0.0814(14) 0.0469(9) 0.0449(9) -0.0054(8) 0.0032(9) -0.0030(7)
    C1B 0.0470(12) 0.0527(11) 0.0443(10) 0.0000(8) -0.0010(8) -0.0089(8)
    C2B 0.0628(15) 0.0654(13) 0.0539(12) -0.0007(10) 0.0010(10) -0.0197(10)
    C3B 0.0583(15) 0.0947(18) 0.0430(11) -0.0019(12) 0.0022(10) -0.0127(11)
    C4B 0.0622(15) 0.0843(17) 0.0470(11) -0.0021(11) 0.0016(10) 0.0063(11)
    C5B 0.0670(15) 0.0596(13) 0.0545(12) -0.0006(10) 0.0006(10) 0.0029(10)
    C6B 0.0473(12) 0.0528(11) 0.0438(10) 0.0017(8) -0.0009(8) -0.0043(8)
    C7B 0.0458(11) 0.0443(10) 0.0430(10) -0.0001(7) -0.0016(8) -0.0080(8)
    C8B 0.0554(12) 0.0438(10) 0.0428(10) -0.0037(8) 0.0031(8) -0.0070(8)
    C9B 0.0480(12) 0.0484(10) 0.0420(10) -0.0038(8) -0.0018(8) -0.0031(8)
    C10B 0.0935(19) 0.0489(12) 0.0483(11) -0.0076(11) 0.0039(11) 0.0012(9)
    C11B 0.0701(15) 0.0587(12) 0.0393(10) -0.0053(10) 0.0018(9) 0.0002(9)
    C12B 0.0508(12) 0.0532(11) 0.0404(10) -0.0020(8) -0.0022(8) -0.0087(8)
    C13B 0.0499(12) 0.0472(10) 0.0407(9) -0.0037(8) -0.0012(8) -0.0037(8)
    C14B 0.0641(14) 0.0643(13) 0.0386(10) 0.0024(10) 0.0058(9) -0.0062(9)
    C15B 0.092(2) 0.0712(15) 0.0477(12) 0.0052(14) 0.0155(12) -0.0112(11)
    C16B 0.0879(18) 0.0469(11) 0.0511(12) -0.0078(10) 0.0046(11) -0.0043(9)
    OB 0.121(4) 0.0422(11) 0.1049(19) -0.0115(12) -0.0339(17) 0.0035(11)
    OB' 0.119(13) 0.046(4) 0.103(7) 0.015(5) 0.006(7) -0.008(4)
_geom_special_details
;
All e.s.d.'s (except the e.s.d. in the dihedral angle between two l.s. planes)
are estimated using the full covariance matrix. The cell e.s.d.'s are taken
into account individually in the estimation of e.s.d.'s in distances, angles
and torsion angles; correlations between e.s.d.'s in cell parameters are only
used when they are defined by crystal symmetry. An approximate (isotropic)
treatment of cell e.s.d.'s is used for estimating e.s.d.'s involving l.s.
planes.
;
loop_
    _geom_bond_atom_site_label_1
    _geom_bond_atom_site_label_2
    _geom_bond_site_symmetry_2
    _geom_bond_distance
    _geom_bond_publ_flag
    S1A C7A . 1.7453(18) ?
    S1A C8A . 1.8107(18) ?
    F1A C15A . 1.333(3) ?
    F2A C15A . 1.331(3) ?
    F3A C15A . 1.324(3) ?
    O1A C12A . 1.367(2) ?
    O1A C14A . 1.415(2) ?
    N1A C7A . 1.314(2) ?
    N1A C6A . 1.394(2) ?
    N2A C7A . 1.359(2) ?
    N2A C1A . 1.379(2) ?
    N2A H2AA . 0.8600 ?
    N3A C10A . 1.332(3) ?
    N3A C9A . 1.344(2) ?
    C1A C2A . 1.387(3) ?
    C1A C6A . 1.396(3) ?
    C2A C3A . 1.382(3) ?
    C2A H2AB . 0.9300 ?
    C3A C4A . 1.386(4) ?
    C3A H3AA . 0.9300 ?
    C4A C5A . 1.378(3) ?
    C4A H4AA . 0.9300 ?
    C5A C6A . 1.393(3) ?
    C5A H5AA . 0.9300 ?
    C8A C9A . 1.508(2) ?
    C8A H8AA . 0.9700 ?
    C8A H8AB . 0.9700 ?
    C9A C13A . 1.385(3) ?
    C10A C11A . 1.369(3) ?
    C10A H10A . 0.9300 ?
    C11A C12A . 1.389(3) ?
    C11A H11A . 0.9300 ?
    C12A C13A . 1.398(3) ?
    C13A C16A . 1.502(3) ?
    C14A C15A . 1.485(3) ?
    C14A H14A . 0.9700 ?
    C14A H14B . 0.9700 ?
    C16A H16A . 0.9600 ?
    C16A H16B . 0.9600 ?
    C16A H16C . 0.9600 ?
    OA HA1 . 0.8349 ?
    OA HA2 . 0.8249 ?
    S1B C7B . 1.7490(19) ?
    S1B C8B . 1.8146(19) ?
    F1B C15B . 1.332(3) ?
    F2B C15B . 1.320(3) ?
    F3B C15B . 1.321(3) ?
    O1B C12B . 1.373(2) ?
    O1B C14B . 1.410(2) ?
    N1B C7B . 1.309(3) ?
    N1B C6B . 1.391(2) ?
    N2B C7B . 1.360(2) ?
    N2B C1B . 1.375(3) ?
    N2B H2BA . 0.8600 ?
    N3B C10B . 1.328(3) ?
    N3B C9B . 1.335(3) ?
    C1B C2B . 1.388(3) ?
    C1B C6B . 1.397(3) ?
    C2B C3B . 1.384(4) ?
    C2B H2BB . 0.9300 ?
    C3B C4B . 1.386(4) ?
    C3B H3BA . 0.9300 ?
    C4B C5B . 1.376(3) ?
    C4B H4BA . 0.9300 ?
    C5B C6B . 1.386(3) ?
    C5B H5BA . 0.9300 ?
    C8B C9B . 1.504(3) ?
    C8B H8BA . 0.9700 ?
    C8B H8BB . 0.9700 ?
    C9B C13B . 1.391(3) ?
    C10B C11B . 1.376(3) ?
    C10B H10B . 0.9300 ?
    C11B C12B . 1.378(3) ?
    C11B H11B . 0.9300 ?
    C12B C13B . 1.391(3) ?
    C13B C16B . 1.504(3) ?
    C14B C15B . 1.488(3) ?
    C14B H14C . 0.9700 ?
    C14B H14D . 0.9700 ?
    C16B H16D . 0.9600 ?
    C16B H16E . 0.9600 ?
    C16B H16F . 0.9600 ?
    OB HB1 . 0.8399 ?
    OB HB1' . 0.8013 ?
    OB HB2 . 0.8132 ?
    OB' HB1 . 1.0873 ?
    OB' HB1' . 0.8201 ?
    OB' HB2' . 0.8488 ?
loop_
    _geom_angle_atom_site_label_1
    _geom_angle_atom_site_label_2
    _geom_angle_atom_site_label_3
    _geom_angle_site_symmetry_1
    _geom_angle_site_symmetry_3
    _geom_angle
    _geom_angle_publ_flag
    C7A S1A C8A . . 98.11(8) ?
    C12A O1A C14A . . 117.06(15) ?
    C7A N1A C6A . . 104.30(16) ?
    C7A N2A C1A . . 106.86(15) ?
    C7A N2A H2AA . . 126.6 ?
    C1A N2A H2AA . . 126.6 ?
    C10A N3A C9A . . 116.71(17) ?
    N2A C1A C2A . . 132.64(19) ?
    N2A C1A C6A . . 105.19(16) ?
    C2A C1A C6A . . 122.17(18) ?
    C3A C2A C1A . . 116.8(2) ?
    C3A C2A H2AB . . 121.6 ?
    C1A C2A H2AB . . 121.6 ?
    C2A C3A C4A . . 121.6(2) ?
    C2A C3A H3AA . . 119.2 ?
    C4A C3A H3AA . . 119.2 ?
    C5A C4A C3A . . 121.7(2) ?
    C5A C4A H4AA . . 119.2 ?
    C3A C4A H4AA . . 119.2 ?
    C4A C5A C6A . . 117.7(2) ?
    C4A C5A H5AA . . 121.2 ?
    C6A C5A H5AA . . 121.2 ?
    C5A C6A N1A . . 129.8(2) ?
    C5A C6A C1A . . 120.08(19) ?
    N1A C6A C1A . . 110.09(16) ?
    N1A C7A N2A . . 113.55(16) ?
    N1A C7A S1A . . 127.99(14) ?
    N2A C7A S1A . . 118.46(13) ?
    C9A C8A S1A . . 109.41(12) ?
    C9A C8A H8AA . . 109.8 ?
    S1A C8A H8AA . . 109.8 ?
    C9A C8A H8AB . . 109.8 ?
    S1A C8A H8AB . . 109.8 ?
    H8AA C8A H8AB . . 108.2 ?
    N3A C9A C13A . . 124.41(16) ?
    N3A C9A C8A . . 115.40(16) ?
    C13A C9A C8A . . 120.19(15) ?
    N3A C10A C11A . . 124.36(18) ?
    N3A C10A H10A . . 117.8 ?
    C11A C10A H10A . . 117.8 ?
    C10A C11A C12A . . 118.03(18) ?
    C10A C11A H11A . . 121.0 ?
    C12A C11A H11A . . 121.0 ?
    O1A C12A C11A . . 123.68(17) ?
    O1A C12A C13A . . 116.54(16) ?
    C11A C12A C13A . . 119.78(18) ?
    C9A C13A C12A . . 116.69(16) ?
    C9A C13A C16A . . 122.08(16) ?
    C12A C13A C16A . . 121.23(17) ?
    O1A C14A C15A . . 107.55(17) ?
    O1A C14A H14A . . 110.2 ?
    C15A C14A H14A . . 110.2 ?
    O1A C14A H14B . . 110.2 ?
    C15A C14A H14B . . 110.2 ?
    H14A C14A H14B . . 108.5 ?
    F3A C15A F2A . . 105.6(2) ?
    F3A C15A F1A . . 107.3(2) ?
    F2A C15A F1A . . 106.2(2) ?
    F3A C15A C14A . . 113.8(2) ?
    F2A C15A C14A . . 113.79(19) ?
    F1A C15A C14A . . 109.6(2) ?
    C13A C16A H16A . . 109.5 ?
    C13A C16A H16B . . 109.5 ?
    H16A C16A H16B . . 109.5 ?
    C13A C16A H16C . . 109.5 ?
    H16A C16A H16C . . 109.5 ?
    H16B C16A H16C . . 109.5 ?
    HA1 OA HA2 . . 109.7 ?
    C7B S1B C8B . . 98.24(9) ?
    C12B O1B C14B . . 116.91(16) ?
    C7B N1B C6B . . 104.74(16) ?
    C7B N2B C1B . . 106.89(16) ?
    C7B N2B H2BA . . 126.6 ?
    C1B N2B H2BA . . 126.6 ?
    C10B N3B C9B . . 117.15(18) ?
    N2B C1B C2B . . 132.8(2) ?
    N2B C1B C6B . . 105.28(16) ?
    C2B C1B C6B . . 122.0(2) ?
    C3B C2B C1B . . 116.8(2) ?
    C3B C2B H2BB . . 121.6 ?
    C1B C2B H2BB . . 121.6 ?
    C2B C3B C4B . . 121.6(2) ?
    C2B C3B H3BA . . 119.2 ?
    C4B C3B H3BA . . 119.2 ?
    C5B C4B C3B . . 121.4(2) ?
    C5B C4B H4BA . . 119.3 ?
    C3B C4B H4BA . . 119.3 ?
    C4B C5B C6B . . 118.1(2) ?
    C4B C5B H5BA . . 120.9 ?
    C6B C5B H5BA . . 120.9 ?
    C5B C6B N1B . . 130.08(19) ?
    C5B C6B C1B . . 120.15(19) ?
    N1B C6B C1B . . 109.77(17) ?
    N1B C7B N2B . . 113.33(17) ?
    N1B C7B S1B . . 127.96(14) ?
    N2B C7B S1B . . 118.72(14) ?
    C9B C8B S1B . . 108.66(13) ?
    C9B C8B H8BA . . 110.0 ?
    S1B C8B H8BA . . 110.0 ?
    C9B C8B H8BB . . 110.0 ?
    S1B C8B H8BB . . 110.0 ?
    H8BA C8B H8BB . . 108.3 ?
    N3B C9B C13B . . 124.19(18) ?
    N3B C9B C8B . . 115.44(17) ?
    C13B C9B C8B . . 120.37(17) ?
    N3B C10B C11B . . 124.2(2) ?
    N3B C10B H10B . . 117.9 ?
    C11B C10B H10B . . 117.9 ?
    C10B C11B C12B . . 117.57(19) ?
    C10B C11B H11B . . 121.2 ?
    C12B C11B H11B . . 121.2 ?
    O1B C12B C11B . . 123.44(18) ?
    O1B C12B C13B . . 115.97(17) ?
    C11B C12B C13B . . 120.59(18) ?
    C9B C13B C12B . . 116.33(18) ?
    C9B C13B C16B . . 122.53(18) ?
    C12B C13B C16B . . 121.12(18) ?
    O1B C14B C15B . . 107.66(18) ?
    O1B C14B H14C . . 110.2 ?
    C15B C14B H14C . . 110.2 ?
    O1B C14B H14D . . 110.2 ?
    C15B C14B H14D . . 110.2 ?
    H14C C14B H14D . . 108.5 ?
    F2B C15B F3B . . 105.5(2) ?
    F2B C15B F1B . . 107.3(2) ?
    F3B C15B F1B . . 107.3(2) ?
    F2B C15B C14B . . 113.3(2) ?
    F3B C15B C14B . . 113.3(2) ?
    F1B C15B C14B . . 109.8(2) ?
    C13B C16B H16D . . 109.5 ?
    C13B C16B H16E . . 109.5 ?
    H16D C16B H16E . . 109.5 ?
    C13B C16B H16F . . 109.5 ?
    H16D C16B H16F . . 109.5 ?
    H16E C16B H16F . . 109.5 ?
    HB1 OB HB1' . . 19.7 ?
    HB1 OB HB2 . . 102.8 ?
    HB1' OB HB2 . . 122.4 ?
    HB1 OB' HB1' . . 5.6 ?
    HB1 OB' HB2' . . 102.8 ?
    HB1' OB' HB2' . . 104.6 ?
loop_
    _geom_torsion_atom_site_label_1
    _geom_torsion_atom_site_label_2
    _geom_torsion_atom_site_label_3
    _geom_torsion_atom_site_label_4
    _geom_torsion_site_symmetry_1
    _geom_torsion_site_symmetry_2
    _geom_torsion_site_symmetry_3
    _geom_torsion_site_symmetry_4
    _geom_torsion
    _geom_torsion_publ_flag
    C7A N2A C1A C2A . . . . 179.6(2) ?
    C7A N2A C1A C6A . . . . 0.33(19) ?
    N2A C1A C2A C3A . . . . 178.4(2) ?
    C6A C1A C2A C3A . . . . -2.4(3) ?
    C1A C2A C3A C4A . . . . 0.7(3) ?
    C2A C3A C4A C5A . . . . 1.2(4) ?
    C3A C4A C5A C6A . . . . -1.3(3) ?
    C4A C5A C6A N1A . . . . -178.5(2) ?
    C4A C5A C6A C1A . . . . -0.3(3) ?
    C7A N1A C6A C5A . . . . 177.7(2) ?
    C7A N1A C6A C1A . . . . -0.6(2) ?
    N2A C1A C6A C5A . . . . -178.36(18) ?
    C2A C1A C6A C5A . . . . 2.2(3) ?
    N2A C1A C6A N1A . . . . 0.2(2) ?
    C2A C1A C6A N1A . . . . -179.23(17) ?
    C6A N1A C7A N2A . . . . 0.8(2) ?
    C6A N1A C7A S1A . . . . -179.74(14) ?
    C1A N2A C7A N1A . . . . -0.8(2) ?
    C1A N2A C7A S1A . . . . 179.75(12) ?
    C8A S1A C7A N1A . . . . 0.36(18) ?
    C8A S1A C7A N2A . . . . 179.76(14) ?
    C7A S1A C8A C9A . . . . 178.84(12) ?
    C10A N3A C9A C13A . . . . -1.6(3) ?
    C10A N3A C9A C8A . . . . 178.03(17) ?
    S1A C8A C9A N3A . . . . 0.16(19) ?
    S1A C8A C9A C13A . . . . 179.79(13) ?
    C9A N3A C10A C11A . . . . 1.0(3) ?
    N3A C10A C11A C12A . . . . 0.4(3) ?
    C14A O1A C12A C11A . . . . -0.3(3) ?
    C14A O1A C12A C13A . . . . -179.93(16) ?
    C10A C11A C12A O1A . . . . 179.03(18) ?
    C10A C11A C12A C13A . . . . -1.4(3) ?
    N3A C9A C13A C12A . . . . 0.7(3) ?
    C8A C9A C13A C12A . . . . -178.93(16) ?
    N3A C9A C13A C16A . . . . 179.90(17) ?
    C8A C9A C13A C16A . . . . 0.3(3) ?
    O1A C12A C13A C9A . . . . -179.52(15) ?
    C11A C12A C13A C9A . . . . 0.8(3) ?
    O1A C12A C13A C16A . . . . 1.2(2) ?
    C11A C12A C13A C16A . . . . -178.39(17) ?
    C12A O1A C14A C15A . . . . -176.73(17) ?
    O1A C14A C15A F3A . . . . -60.9(2) ?
    O1A C14A C15A F2A . . . . 60.1(2) ?
    O1A C14A C15A F1A . . . . 178.9(2) ?
    C7B N2B C1B C2B . . . . -179.7(2) ?
    C7B N2B C1B C6B . . . . -0.1(2) ?
    N2B C1B C2B C3B . . . . 179.3(2) ?
    C6B C1B C2B C3B . . . . -0.1(3) ?
    C1B C2B C3B C4B . . . . 0.1(4) ?
    C2B C3B C4B C5B . . . . -0.2(4) ?
    C3B C4B C5B C6B . . . . 0.1(4) ?
    C4B C5B C6B N1B . . . . -179.5(2) ?
    C4B C5B C6B C1B . . . . -0.1(3) ?
    C7B N1B C6B C5B . . . . 179.6(2) ?
    C7B N1B C6B C1B . . . . 0.1(2) ?
    N2B C1B C6B C5B . . . . -179.5(2) ?
    C2B C1B C6B C5B . . . . 0.1(3) ?
    N2B C1B C6B N1B . . . . 0.0(2) ?
    C2B C1B C6B N1B . . . . 179.6(2) ?
    C6B N1B C7B N2B . . . . -0.2(2) ?
    C6B N1B C7B S1B . . . . 179.98(16) ?
    C1B N2B C7B N1B . . . . 0.2(2) ?
    C1B N2B C7B S1B . . . . -179.95(15) ?
    C8B S1B C7B N1B . . . . -0.7(2) ?
    C8B S1B C7B N2B . . . . 179.57(16) ?
    C7B S1B C8B C9B . . . . 179.89(14) ?
    C10B N3B C9B C13B . . . . 0.3(3) ?
    C10B N3B C9B C8B . . . . -179.8(2) ?
    S1B C8B C9B N3B . . . . -0.3(2) ?
    S1B C8B C9B C13B . . . . 179.63(16) ?
    C9B N3B C10B C11B . . . . -0.5(4) ?
    N3B C10B C11B C12B . . . . 0.1(4) ?
    C14B O1B C12B C11B . . . . 6.8(3) ?
    C14B O1B C12B C13B . . . . -173.54(19) ?
    C10B C11B C12B O1B . . . . -179.9(2) ?
    C10B C11B C12B C13B . . . . 0.5(3) ?
    N3B C9B C13B C12B . . . . 0.2(3) ?
    C8B C9B C13B C12B . . . . -179.64(18) ?
    N3B C9B C13B C16B . . . . -178.9(2) ?
    C8B C9B C13B C16B . . . . 1.2(3) ?
    O1B C12B C13B C9B . . . . 179.70(18) ?
    C11B C12B C13B C9B . . . . -0.7(3) ?
    O1B C12B C13B C16B . . . . -1.1(3) ?
    C11B C12B C13B C16B . . . . 178.5(2) ?
    C12B O1B C14B C15B . . . . 171.8(2) ?
    O1B C14B C15B F2B . . . . -57.4(3) ?
    O1B C14B C15B F3B . . . . 62.7(3) ?
    O1B C14B C15B F1B . . . . -177.4(2) ?
loop_
    _geom_hbond_atom_site_label_D
    _geom_hbond_atom_site_label_H
    _geom_hbond_atom_site_label_A
    _geom_hbond_site_symmetry_A
    _geom_hbond_distance_DH
    _geom_hbond_distance_HA
    _geom_hbond_distance_DA
    _geom_hbond_angle_DHA
    N2A H2AA OA . 0.86 1.95 2.771(2) 161
    OA HA1 N1A 1_655 0.83 2.00 2.806(2) 161
    N2B H2BA OB . 0.86 1.98 2.799(3) 160
    OB HB1 N1B 1_545 0.84 2.03 2.798(3) 152
data_global
_journal_date_recd_electronic     2010-12-07
_journal_date_accepted     2010-12-22
_journal_name_full     'Acta Crystallographica, Section E'
_journal_year     2011
_journal_volume     67
_journal_issue      2
_journal_page_first     o270
_journal_page_last     o270
_journal_paper_category     QO
_journal_coeditor_code     CV5015
_publ_contact_author_name     'Guo-Bin,Ren'
_publ_contact_author_address
; Pharmaceutical Crystal Engineering Research Group,
  Shanghai Institute of Pharmaceutical Industry
  1320 Beijing Road(West),Shanghai,200040
  People's Republic of China
;
_publ_contact_author_email     renguobin2557@yahoo.com.cn
_publ_contact_author_fax     '86 21 6247 7819'
_publ_contact_author_phone     '86 21 6247 9808'
_publ_section_title
;\
2-{[3-Methyl-4-(2,2,2-trifluoroethoxy)pyridin-2-yl]methylsulfanyl}-1<i>H</i>-\
benzimidazole monohydrate
;
loop_
    _publ_author_name
    _publ_author_address
    'Guo-Bin Ren'
;
Pharmaceutical Crystal Engineering Research Group,
Shanghai Institute of Pharmaceutical Industry
1320 Beijing Road (West), Shanghai 200040
People's Republic of China
;
    'Ming-Huang Hong'
;
Pharmaceutical Crystal Engineering Research Group,
Shanghai Institute of Pharmaceutical Industry
1320 Beijing Road (West), Shanghai 200040
People's Republic of China
;
    'Jia-Liang Zhong'
;
Pharmaceutical Crystal Engineering Research Group,
Shanghai Institute of Pharmaceutical Industry
1320 Beijing Road (West), Shanghai 200040
People's Republic of China
;
    'Dong-Xu Yi'
;
Pharmaceutical Crystal Engineering Research Group,
Shanghai Institute of Pharmaceutical Industry
1320 Beijing Road (West), Shanghai 200040
People's Republic of China
;
    'Le-Hui Xu'
;
Pharmaceutical Crystal Engineering Research Group,
Shanghai Institute of Pharmaceutical Industry
1320 Beijing Road (West), Shanghai 200040
People's Republic of China
;
