# Supplementary material for: 2-{[3-Methyl-4-(2,2,2-trifluoro­eth­oxy)pyridin-2-yl]methyl­sulfan­yl}-1H-benzimidazole monohydrate
Source: Acta Crystallogr Sect E Struct Rep Online. 2011 Jan 8;67(Pt 2):o270. doi: 10.1107/S1600536810053730 (PMC3051707; doi:10.1107/S1600536810053730)
Supplement: Supplementary file 2 [file e-67-0o270-Isup2.hkl]

# 
# h,k,l, Fc-squared, Fo-squared, sigma(Fo-squared) and status flag 
# 
data_I
_shelx_title ' S183_0m in P-1' 
_shelx_refln_list_code          4 
_shelx_F_calc_maximum      244.62 
_exptl_crystal_F_000       768.00 
_reflns_d_resolution_high  0.8351 
 
loop_ 
 _symmetry_equiv_pos_as_xyz 
 'x, y, z' 
 '-x, -y, -z' 
 
_cell_length_a     7.3526 
_cell_length_b     7.4702 
_cell_length_c    30.6500 
_cell_angle_alpha  88.268 
_cell_angle_beta   87.789 
_cell_angle_gamma  89.127 
 
_shelx_F_squared_multiplier     1.000 
 
loop_ 
 _refln_index_h 
 _refln_index_k 
 _refln_index_l 
 _refln_F_squared_calc 
 _refln_F_squared_meas 
 _refln_F_squared_sigma 
 _refln_observed_status 
   2   0   0      857.38      794.04     29.50 o 
   3   0   0     1482.61     1563.30     23.98 o 
   4   0   0       73.84       84.60      1.82 o 
   5   0   0      421.34      455.50      7.04 o 
  -7   1   0       28.86       31.93      0.89 o 
  -5   1   0        1.16        0.67      0.33 o 
  -4   1   0      492.10      434.12      5.80 o 
  -3   1   0     1919.90     1942.50     21.04 o 
  -2   1   0      594.31      556.06     17.10 o 
  -1   1   0      959.35      883.10     35.54 o 
   0   1   0     2869.78     2791.83    279.25 o 
   1   1   0     1932.78     1965.32     78.70 o 
   2   1   0     2005.50     2010.91     55.52 o 
   3   1   0     1806.87     2017.12     55.85 o 
   4   1   0     1498.85     1584.02     37.15 o 
   5   1   0       10.66       10.35      1.18 o 
   6   1   0        8.85        9.75      1.18 o 
   7   1   0       51.76       49.09      1.77 o 
  -7   2   0       42.76       43.76      1.18 o 
  -6   2   0       11.56       13.85      0.59 o 
  -5   2   0       33.63       30.75      1.48 o 
  -4   2   0      283.78      237.68      3.31 o 
  -3   2   0      734.73      781.53     10.60 o 
  -2   2   0      367.05      398.53     10.07 o 
  -1   2   0     3878.35     3964.09     93.93 o 
   0   2   0     3295.34     3518.53    141.01 o 
   1   2   0     4014.86     4058.81    133.66 o 
   2   2   0      265.92      236.47      7.55 o 
   3   2   0      149.84      153.18      3.85 o 
   4   2   0       11.25       12.71      0.89 o 
   5   2   0        6.15        5.39      0.63 o 
   6   2   0      246.26      260.06      4.23 o 
   7   2   0        0.16        0.79      0.37 o 
   8   2   0       12.84       10.87      0.30 o 
  -7   3   0       36.78       34.37      0.76 o 
  -6   3   0      113.19      102.47      1.87 o 
  -5   3   0        5.53        7.84      0.63 o 
  -4   3   0      606.57      586.85      7.73 o 
  -3   3   0       23.12       19.21      0.50 o 
  -2   3   0      163.49      139.19      2.17 o 
  -1   3   0     1018.28     1170.46     28.09 o 
   0   3   0       94.16      114.55      3.34 o 
   1   3   0     1769.64     1999.58     46.28 o 
   2   3   0     1351.21     1492.32     25.82 o 
   3   3   0       16.77       10.22      0.63 o 
   4   3   0       54.51       44.07      1.77 o 
   5   3   0       20.70       23.36      1.05 o 
   6   3   0      167.32      170.89      2.80 o 
   7   3   0       11.64       11.93      0.40 o 
   8   3   0       13.80       13.19      0.30 o 
  -7   4   0       17.07       17.15      0.49 o 
  -6   4   0       99.59      102.32      1.46 o 
  -5   4   0      300.36      297.04      3.78 o 
  -4   4   0       39.55       46.02      1.42 o 
  -3   4   0      150.86      167.77      2.38 o 
  -2   4   0      138.18      151.74      2.17 o 
  -1   4   0     1903.82     1962.97     58.63 o 
   0   4   0      300.74      352.14     11.58 o 
   1   4   0      744.31      657.10     14.64 o 
   2   4   0        9.93        8.87      0.89 o 
   3   4   0      732.03      727.44     13.11 o 
   4   4   0      290.85      295.86      5.53 o 
   5   4   0       59.05       64.33      0.99 o 
   6   4   0      246.99      249.76      2.52 o 
   7   4   0       17.10       18.15      0.49 o 
  -7   5   0       32.66       37.74      0.71 o 
  -6   5   0       51.28       55.62      1.00 o 
  -5   5   0       67.31       66.91      1.07 o 
  -4   5   0       10.18        9.91      0.43 o 
  -3   5   0      533.05      491.06      7.87 o 
  -2   5   0      458.54      405.12     13.67 o 
  -1   5   0      189.03      153.47      5.93 o 
   0   5   0      657.84      707.61     22.35 o 
   1   5   0      411.41      440.92     14.56 o 
   2   5   0      355.08      352.08      8.61 o 
   3   5   0        9.01        9.86      0.71 o 
   4   5   0        7.19       11.26      0.31 o 
   5   5   0       21.56       25.08      0.50 o 
   6   5   0       97.77      102.42      1.33 o 
   7   5   0        2.13        2.52      0.21 o 
  -6   6   0       62.97       64.64      0.90 o 
  -5   6   0      110.36      109.19      1.91 o 
  -4   6   0       36.31       37.98      1.49 o 
  -3   6   0       72.69       74.25      1.10 o 
  -2   6   0      353.83      366.29      5.46 o 
   0   6   0      259.37      244.00      4.45 o 
   1   6   0        2.09        4.83      0.59 o 
   2   6   0      167.49      149.84      3.55 o 
   3   6   0      454.95      437.12      4.52 o 
   4   6   0       17.00       16.80      0.61 o 
   5   6   0      300.66      309.27      6.39 o 
   6   6   0       16.36       15.28      0.49 o 
  -5   7   0      102.66      107.15      2.07 o 
  -4   7   0        1.32        1.48      0.21 o 
  -3   7   0      126.43      141.96      1.86 o 
  -2   7   0        2.60        2.83      0.24 o 
  -1   7   0       28.12       26.88      0.78 o 
   0   7   0        8.65        6.95      0.43 o 
   1   7   0      162.60      168.25      2.82 o 
   2   7   0       91.00       95.32      1.54 o 
   3   7   0        0.29        1.08      0.74 o 
   4   7   0      177.60      182.68      2.26 o 
   5   7   0       26.59       31.19      0.84 o 
  -3   8   0        2.75        2.07      0.30 o 
  -2   8   0       34.16       37.54      0.77 o 
  -1   8   0       15.66       15.34      0.45 o 
   0   8   0       39.63       45.42      1.21 o 
   1   8   0       82.50       89.39      1.63 o 
   2   8   0      177.29      194.97      2.45 o 
   3   8   0        0.11        0.10      0.19 o 
  -3  -8   1       52.31       55.99      0.96 o 
  -2  -8   1        1.41        1.97      0.22 o 
  -1  -8   1        5.82        5.92      0.49 o 
   0  -8   1        0.02        0.12      0.20 o 
   1  -8   1        2.99        3.25      0.24 o 
   2  -8   1       14.24       15.14      0.43 o 
   3  -8   1        0.52        0.00      0.30 o 
  -5  -7   1      100.64      105.66      2.66 o 
  -4  -7   1       21.49       24.67      0.61 o 
  -3  -7   1       39.93       38.09      0.74 o 
  -2  -7   1        8.92        9.11      0.71 o 
  -1  -7   1       26.85       29.04      0.92 o 
   0  -7   1      131.99      132.04      2.51 o 
   1  -7   1       15.88       13.13      0.55 o 
   2  -7   1        3.03        3.72      0.23 o 
   3  -7   1        0.47        0.59      0.21 o 
   4  -7   1       60.20       62.80      1.20 o 
   5  -7   1        0.22        0.30      0.30 o 
  -6  -6   1      311.08      303.20      4.41 o 
  -5  -6   1        0.80        0.99      0.34 o 
  -4  -6   1      217.64      211.84      2.73 o 
  -3  -6   1      122.11      127.80      1.68 o 
  -2  -6   1       27.46       31.34      1.18 o 
  -1  -6   1        8.32        7.69      0.59 o 
   0  -6   1       21.15       20.10      0.89 o 
   2  -6   1      283.01      269.11      4.19 o 
   3  -6   1      121.91      126.98      1.59 o 
   4  -6   1       29.09       31.08      1.25 o 
   5  -6   1        4.71        4.66      0.64 o 
   6  -6   1       51.35       53.69      0.73 o 
  -7  -5   1      112.86      113.63      1.64 o 
  -6  -5   1        7.34        7.27      0.35 o 
  -5  -5   1        6.09        6.00      0.30 o 
  -4  -5   1        5.61        1.72      0.24 o 
  -3  -5   1      359.22      335.11      8.31 o 
  -2  -5   1       11.64       14.78      1.18 o 
  -1  -5   1      178.66      190.84      3.18 o 
   0  -5   1      200.68      190.54      7.11 o 
   1  -5   1       24.19       33.11      2.37 o 
   2  -5   1       49.63       41.40      2.66 o 
   3  -5   1       13.12       11.97      0.63 o 
   4  -5   1       54.90       62.02      0.94 o 
   5  -5   1       51.15       53.93      1.07 o 
   6  -5   1       25.34       20.23      0.88 o 
   7  -5   1      109.62      113.09      2.66 o 
  -7  -4   1       17.47       18.24      0.49 o 
  -6  -4   1      144.40      152.77      1.69 o 
  -5  -4   1      340.32      321.23      4.33 o 
  -4  -4   1        2.89        2.52      0.42 o 
  -3  -4   1      299.05      306.79      7.42 o 
  -2  -4   1      140.61      147.18      3.85 o 
  -1  -4   1      129.88      148.36      3.85 o 
   0  -4   1        1.46        2.07      0.89 o 
   1  -4   1      868.95      896.19     27.54 o 
   2  -4   1      610.43      646.72      7.73 o 
   3  -4   1       73.61       71.08      1.48 o 
   4  -4   1        7.33        7.00      0.37 o 
   5  -4   1      164.60      156.60      2.73 o 
   6  -4   1       76.85       73.85      1.25 o 
   7  -4   1        1.26        1.55      0.26 o 
  -8  -3   1       30.47       32.30      0.89 o 
  -7  -3   1        5.11        4.03      0.23 o 
  -6  -3   1        3.47        5.71      0.67 o 
  -5  -3   1      628.94      638.45     11.11 o 
  -4  -3   1       13.03       24.42      0.92 o 
  -3  -3   1      605.24      674.79     12.10 o 
  -2  -3   1      177.11      161.02      3.28 o 
  -1  -3   1       77.60       75.48      4.14 o 
   0  -3   1     4489.83     5111.80    203.95 o 
   1  -3   1       22.38       15.45      0.92 o 
   2  -3   1       34.01       25.98      0.66 o 
   3  -3   1       29.60       29.93      0.62 o 
   4  -3   1      443.59      411.52      6.26 o 
   5  -3   1      195.48      210.21      3.98 o 
   6  -3   1       25.16       26.90      1.40 o 
   7  -3   1      106.78      101.89      1.64 o 
  -8  -2   1        2.15        2.04      0.20 o 
  -7  -2   1        7.92       11.74      0.55 o 
  -6  -2   1      888.99      863.96     17.48 o 
  -5  -2   1      638.95      643.98     11.58 o 
  -4  -2   1      124.87      143.00      3.85 o 
  -3  -2   1       40.83       42.59      1.48 o 
  -2  -2   1      672.72      658.93     13.17 o 
  -1  -2   1      136.89      135.08      3.45 o 
   0  -2   1      936.74      966.32     22.21 o 
   1  -2   1     2042.82     1983.40     47.25 o 
   2  -2   1      698.12      608.49     14.95 o 
   3  -2   1     1233.18     1233.42     16.48 o 
   4  -2   1      131.57      136.45      2.12 o 
   5  -2   1      155.13      140.98      3.45 o 
   6  -2   1      101.93       93.48      1.52 o 
   7  -2   1       33.56       30.16      0.89 o 
  -7  -1   1      114.96      122.60      3.11 o 
  -6  -1   1      171.69      167.33      4.74 o 
  -5  -1   1       18.83       23.65      1.48 o 
  -4  -1   1     2840.36     2977.84     53.01 o 
  -3  -1   1      697.82      891.03     25.14 o 
  -2  -1   1      649.84      658.32     18.62 o 
  -1  -1   1     1200.72     1208.33     27.72 o 
   0  -1   1     8899.27     9800.00    485.76 o 
   1  -1   1      508.36      498.94     20.49 o 
   2  -1   1     3002.22     2803.08     82.71 o 
   3  -1   1      136.59      174.03      2.13 o 
   4  -1   1     1087.18     1152.50     17.75 o 
   5  -1   1       72.12       79.12      1.84 o 
   6  -1   1      140.46      142.69      4.14 o 
  -7   0   1       49.33       52.94      1.18 o 
  -5   0   1      441.75      397.72      5.56 o 
  -4   0   1        0.27        4.76      0.44 o 
  -3   0   1      925.96      926.23     14.40 o 
  -2   0   1     5628.53     5276.30    105.92 o 
  -1   0   1     6686.28     6941.98    191.13 o 
   2   0   1     7714.16     8058.93    588.06 o 
   3   0   1      508.27      524.54      8.28 o 
   4   0   1     1032.63     1052.57     16.41 o 
   5   0   1      829.60      789.76     15.35 o 
  -7   1   1       36.86       40.51      1.18 o 
  -5   1   1      506.55      516.36     17.25 o 
  -4   1   1      409.00      436.10      5.86 o 
  -3   1   1       41.32       48.16      0.86 o 
  -2   1   1      614.50      622.29     13.95 o 
  -1   1   1      808.61      889.45     35.64 o 
   0   1   1      642.49      643.34     21.10 o 
   1   1   1      498.47      531.48     21.69 o 
   2   1   1     8956.65     9872.92    271.78 o 
   3   1   1     1348.21     1396.78     38.76 o 
   4   1   1       31.79       23.06      1.18 o 
   5   1   1      111.91      140.00      4.44 o 
   6   1   1       24.45       15.85      0.84 o 
  -8   2   1      200.53      205.67      3.56 o 
  -7   2   1       58.34       53.77      0.98 o 
  -6   2   1      220.44      210.55      3.18 o 
  -5   2   1        0.53        0.30      0.26 o 
  -4   2   1      146.64      128.13      2.04 o 
  -3   2   1      449.60      432.39      5.53 o 
  -2   2   1     1390.86     1418.57     33.95 o 
  -1   2   1       99.80      107.48      3.06 o 
   0   2   1     1819.07     1925.72     76.97 o 
   1   2   1     1230.58     1269.02     29.14 o 
   2   2   1      251.07      231.51      5.82 o 
   3   2   1        2.30        5.62      0.59 o 
   4   2   1      117.96      102.73      2.96 o 
   5   2   1     1076.03     1070.67     18.63 o 
   6   2   1       44.45       41.03      2.22 o 
   7   2   1      216.33      215.10      2.69 o 
  -7   3   1      146.98      142.67      2.13 o 
  -6   3   1      125.87      121.04      1.96 o 
  -5   3   1      385.13      370.14      6.83 o 
  -4   3   1       45.52       62.05      1.26 o 
  -3   3   1      107.60      107.50      1.51 o 
  -2   3   1      552.69      545.41      7.56 o 
  -1   3   1      818.58      757.97     18.56 o 
   0   3   1       10.64       19.42      1.05 o 
   1   3   1       90.66       96.36      2.84 o 
   2   3   1      411.74      392.25      6.58 o 
   3   3   1      642.05      619.45     11.17 o 
   4   3   1       10.56        6.50      0.89 o 
   5   3   1      213.53      215.30      4.17 o 
   6   3   1        1.49        1.48      0.34 o 
   7   3   1      236.29      236.56      2.55 o 
   8   3   1       61.23       60.20      1.63 o 
  -7   4   1       84.48       89.39      2.81 o 
  -6   4   1      106.93      108.43      1.64 o 
  -5   4   1       23.63       21.37      0.76 o 
  -4   4   1      178.22      154.21      2.83 o 
  -3   4   1      441.40      455.59      5.65 o 
  -2   4   1      550.97      528.31      9.24 o 
  -1   4   1        9.51       12.42      1.18 o 
   0   4   1        5.49       18.62      1.48 o 
   1   4   1      475.61      560.92      7.72 o 
   2   4   1       36.24       54.44      1.42 o 
   3   4   1      182.68      176.00      3.77 o 
   4   4   1      542.57      565.87      9.86 o 
   5   4   1        4.91        3.56      0.35 o 
   6   4   1      127.82      139.80      1.92 o 
   7   4   1       17.19       21.15      0.74 o 
  -7   5   1       20.80       20.31      0.49 o 
  -6   5   1      226.63      230.61      3.70 o 
  -5   5   1      177.90      187.39      2.43 o 
  -4   5   1        0.73        0.30      0.21 o 
  -2   5   1      173.87      178.31      6.81 o 
  -1   5   1       12.71       18.33      1.48 o 
   0   5   1      279.41      274.08      9.79 o 
   1   5   1       19.98       21.29      1.77 o 
   2   5   1       87.40       78.41      2.66 o 
   3   5   1       78.93       68.17      1.77 o 
   4   5   1        9.88        9.70      0.83 o 
   5   5   1      109.07      114.73      1.24 o 
   6   5   1        2.29        1.67      0.24 o 
   7   5   1       40.64       45.60      0.92 o 
  -6   6   1       20.71       21.76      0.38 o 
  -5   6   1      181.74      190.00      2.90 o 
  -4   6   1       10.63        8.28      0.59 o 
  -3   6   1      254.30      239.31      5.09 o 
  -2   6   1      399.57      402.49      6.09 o 
   0   6   1      189.76      170.16      2.49 o 
   1   6   1       21.52       14.68      0.74 o 
   2   6   1        6.72        5.32      0.59 o 
   3   6   1      327.50      321.75      3.52 o 
   4   6   1       54.35       59.43      0.97 o 
   5   6   1       14.57       17.62      0.52 o 
   6   6   1      133.39      136.27      1.74 o 
  -5   7   1       20.97       24.24      0.59 o 
  -4   7   1        8.66        9.58      0.49 o 
  -3   7   1        1.76        1.67      0.39 o 
  -2   7   1       94.53       99.12      1.47 o 
  -1   7   1        3.36        2.55      0.22 o 
   0   7   1      102.49       97.23      1.57 o 
   1   7   1       58.45       54.12      2.07 o 
   2   7   1      250.37      256.99      3.31 o 
   3   7   1       20.91       19.62      0.61 o 
   4   7   1        2.23        3.16      0.24 o 
   5   7   1       15.51       16.85      0.89 o 
  -3   8   1        3.17        2.07      0.30 o 
  -2   8   1       10.92        8.05      0.38 o 
  -1   8   1        0.76        0.81      0.24 o 
   0   8   1       27.72       27.48      0.68 o 
   1   8   1        7.18        7.82      1.33 o 
   2   8   1        0.26        0.30      0.30 o 
   3   8   1        1.03        1.39      0.17 o 
  -3  -8   2       16.56       15.59      0.51 o 
  -2  -8   2      187.68      176.97      4.59 o 
  -1  -8   2        4.35        3.02      0.26 o 
   0  -8   2       54.22       59.60      1.13 o 
   1  -8   2       83.19       93.01      1.39 o 
   2  -8   2       28.78       31.79      0.84 o 
   3  -8   2       19.72       19.51      0.89 o 
  -5  -7   2       12.61       12.42      0.63 o 
  -4  -7   2        5.73        7.54      0.43 o 
  -3  -7   2       11.28       11.71      0.60 o 
  -2  -7   2      152.52      153.80      2.16 o 
  -1  -7   2       17.21       16.70      0.71 o 
   0  -7   2        8.25       10.97      0.63 o 
   1  -7   2       41.67       44.51      0.96 o 
   2  -7   2        0.43        0.83      0.30 o 
   3  -7   2       27.04       31.02      1.05 o 
   4  -7   2        0.04        0.15      0.21 o 
   5  -7   2      135.02      156.96      2.96 o 
  -6  -6   2       53.04       54.89      0.82 o 
  -5  -6   2        4.03        5.32      0.49 o 
  -4  -6   2        8.71        9.96      0.68 o 
  -3  -6   2      526.30      508.77      5.26 o 
  -2  -6   2       26.19       21.73      0.84 o 
  -1  -6   2      293.07      249.42      5.63 o 
   0  -6   2       87.37       87.28      2.37 o 
   2  -6   2      415.26      420.87      6.19 o 
   3  -6   2      166.75      163.10      1.96 o 
   4  -6   2        2.74        1.96      0.37 o 
   5  -6   2       40.13       40.50      0.82 o 
   6  -6   2       42.69       47.33      1.48 o 
  -7  -5   2        0.46        0.71      0.20 o 
  -6  -5   2       66.80       73.25      1.07 o 
  -5  -5   2      144.28      144.55      1.52 o 
  -4  -5   2      340.64      323.59      4.09 o 
  -3  -5   2       96.41       94.39      2.96 o 
  -2  -5   2        3.23        2.66      0.59 o 
  -1  -5   2      354.51      334.90     11.58 o 
   0  -5   2       56.07       55.01      2.96 o 
   1  -5   2      124.13      107.16      4.74 o 
   2  -5   2      635.71      620.75     20.25 o 
   3  -5   2       12.61       11.54      0.63 o 
   4  -5   2      278.40      255.42      2.54 o 
   5  -5   2      158.43      159.92      2.20 o 
   6  -5   2       38.05       41.34      0.99 o 
   7  -5   2       37.95       41.70      1.18 o 
  -7  -4   2        0.47        0.30      0.21 o 
  -6  -4   2        4.49        5.27      0.30 o 
  -5  -4   2      493.31      481.41      5.20 o 
  -4  -4   2        7.90        8.12      0.89 o 
  -3  -4   2        0.48        2.96      0.59 o 
  -2  -4   2        0.10        0.30      0.30 o 
  -1  -4   2     1065.43     1090.51     24.01 o 
   0  -4   2      520.63      666.04     20.85 o 
   1  -4   2      939.67      952.69     21.27 o 
   2  -4   2      595.59      620.04      7.40 o 
   3  -4   2      845.19      800.41      9.60 o 
   4  -4   2       20.00       17.66      0.52 o 
   5  -4   2       32.92       32.73      0.72 o 
   6  -4   2       50.44       53.22      0.89 o 
   7  -4   2      242.14      250.18      3.85 o 
  -8  -3   2        2.49        1.93      0.21 o 
  -7  -3   2        3.07        3.62      0.23 o 
  -6  -3   2       10.99        9.93      0.55 o 
  -5  -3   2        1.25        5.04      1.63 o 
  -4  -3   2      329.94      312.52      8.61 o 
  -3  -3   2        0.75        0.00      0.30 o 
  -2  -3   2       11.55        7.60      0.49 o 
  -1  -3   2     2539.71     2784.95     63.16 o 
   0  -3   2     3037.06     3323.21    133.02 o 
   1  -3   2     2507.03     2600.13     61.61 o 
   2  -3   2      186.88      215.76      3.20 o 
   3  -3   2       11.82       11.69      0.85 o 
   4  -3   2     1433.40     1324.74     14.25 o 
   5  -3   2       25.49       18.83      0.61 o 
   6  -3   2      107.30      106.30      2.70 o 
   7  -3   2        8.04        6.50      0.26 o 
  -8  -2   2        3.63        3.66      0.24 o 
  -7  -2   2       30.79       28.06      0.78 o 
  -6  -2   2      668.96      638.71     10.84 o 
  -5  -2   2       37.47       36.67      1.77 o 
  -4  -2   2     1913.83     1975.40     42.76 o 
  -3  -2   2      985.18     1003.18     21.92 o 
  -2  -2   2       23.17       33.63      0.96 o 
  -1  -2   2      483.46      553.30     12.89 o 
   0  -2   2    38930.46    42117.36    973.17 o 
   1  -2   2    26957.90    27421.85    908.06 o 
   2  -2   2     1329.37     1296.36     31.21 o 
   3  -2   2     1846.09     2028.33     26.80 o 
   4  -2   2      134.75      153.22      1.97 o 
   5  -2   2      804.64      877.58     20.92 o 
   6  -2   2        3.18        2.30      0.44 o 
   7  -2   2       47.74       48.20      1.18 o 
  -8  -1   2       63.74       63.60      2.07 o 
  -7  -1   2        8.92       10.26      0.55 o 
  -6  -1   2        0.06        0.00      0.59 o 
  -5  -1   2      336.18      291.84      5.32 o 
  -4  -1   2      177.56      197.53      4.13 o 
  -3  -1   2      375.19      436.82     12.80 o 
  -2  -1   2     4495.72     5048.50    138.77 o 
  -1  -1   2     1671.49     1645.28     37.90 o 
   0  -1   2    12095.59    13099.02    298.24 o 
   1  -1   2      221.56      227.95      9.54 o 
   2  -1   2     7705.84     6790.17    199.22 o 
   3  -1   2     2908.04     2901.48     34.41 o 
   4  -1   2      135.69      138.04      2.53 o 
   5  -1   2       18.77       11.12      0.64 o 
  -7   0   2       26.63       25.54      0.76 o 
  -5   0   2      291.71      315.19      4.54 o 
  -4   0   2        9.09       19.07      0.90 o 
  -3   0   2     1011.44     1145.58     17.66 o 
  -2   0   2       66.10       59.27      2.07 o 
  -1   0   2     5440.61     5283.50    145.52 o 
   1   0   2     1367.79     1189.58     47.91 o 
   2   0   2    59839.16    59407.04   1680.32 o 
   3   0   2     4189.86     4692.01     71.11 o 
   4   0   2      365.66      337.25      5.67 o 
   5   0   2      856.91      835.55     16.08 o 
  -8   1   2        5.39        6.21      0.30 o 
  -7   1   2       16.93       20.40      0.59 o 
  -5   1   2      284.77      275.56     10.09 o 
  -4   1   2      109.59       95.83      1.65 o 
  -3   1   2      932.98      963.37     10.59 o 
  -2   1   2      241.62      256.06      5.54 o 
  -1   1   2     2386.03     2467.78     98.40 o 
   0   1   2      228.14      250.86      7.40 o 
   1   1   2     1521.89     1602.74     64.00 o 
   2   1   2     1835.49     1943.04     53.42 o 
   3   1   2      563.84      544.34     16.12 o 
   5   1   2      502.86      515.76     13.09 o 
   6   1   2        5.32        9.16      1.18 o 
  -8   2   2       18.49       16.85      0.59 o 
  -7   2   2       18.19       12.54      1.48 o 
  -6   2   2       19.42       18.96      0.55 o 
  -5   2   2       50.94       53.83      3.25 o 
  -4   2   2        0.11        0.81      0.24 o 
  -3   2   2        2.69        1.80      0.26 o 
  -2   2   2       25.27       26.91      1.48 o 
  -1   2   2     1210.32     1196.63     28.67 o 
   0   2   2      935.62      851.99     20.50 o 
   1   2   2     1281.38     1310.05     52.76 o 
   2   2   2       17.67       25.54      0.98 o 
   3   2   2      536.47      600.39     10.67 o 
   4   2   2      203.56      166.87      4.45 o 
   5   2   2      124.48      133.00      3.03 o 
   6   2   2       87.38       90.54      2.06 o 
   7   2   2        0.27        0.81      0.37 o 
  -7   3   2       40.77       41.06      0.92 o 
  -6   3   2      405.31      384.72      6.11 o 
  -5   3   2      278.99      287.04      7.12 o 
  -4   3   2      355.29      356.83      6.01 o 
  -3   3   2       23.31       34.93      1.00 o 
  -2   3   2     1460.62     1387.86     18.52 o 
  -1   3   2      266.88      241.58      6.42 o 
   0   3   2     2199.16     2424.66     44.05 o 
   1   3   2      434.21      525.41     12.62 o 
   2   3   2     1875.39     1958.60     31.12 o 
   3   3   2      706.15      657.47     11.90 o 
   4   3   2      480.72      450.25     10.71 o 
   5   3   2       87.72       95.88      2.30 o 
   6   3   2        5.24        4.19      0.32 o 
   7   3   2       16.58       18.75      0.52 o 
   8   3   2        3.78        5.62      0.59 o 
  -7   4   2       96.74       89.79      1.78 o 
  -6   4   2      119.39      108.88      1.64 o 
  -5   4   2      491.68      479.33      6.54 o 
  -4   4   2       53.64       57.20      1.41 o 
  -3   4   2        1.01        2.72      0.36 o 
  -2   4   2       35.27       47.90      2.66 o 
  -1   4   2        8.70       23.35      1.48 o 
   0   4   2      194.87      198.91      7.11 o 
   1   4   2     3135.91     3069.43     46.83 o 
   2   4   2      412.82      428.74      8.06 o 
   3   4   2     1499.63     1663.92     23.01 o 
   4   4   2      181.31      204.73      3.30 o 
   5   4   2      847.43      826.07      8.94 o 
   6   4   2      246.93      237.48      3.09 o 
   7   4   2       24.63       24.78      0.59 o 
  -7   5   2        2.24        1.54      0.30 o 
  -6   5   2       11.90       13.67      0.43 o 
  -5   5   2       15.92       20.08      0.61 o 
  -4   5   2        0.53        0.69      0.30 o 
  -3   5   2      613.88      677.86     21.14 o 
  -2   5   2       43.00       57.96      3.25 o 
  -1   5   2      123.61      111.90      4.74 o 
   0   5   2      841.00      876.25     27.19 o 
   1   5   2      160.87      149.86      5.92 o 
   2   5   2      675.39      681.29     15.50 o 
   3   5   2      109.76      114.47      4.44 o 
   4   5   2      190.60      162.17      1.86 o 
   5   5   2      110.35      109.91      1.34 o 
   6   5   2       59.98       62.64      1.10 o 
   7   5   2       69.15       67.16      1.14 o 
  -6   6   2       30.59       30.63      0.71 o 
  -5   6   2        1.94        2.13      0.26 o 
  -4   6   2       87.29       84.91      2.07 o 
  -3   6   2      478.22      489.16      5.17 o 
  -2   6   2        3.99        4.98      1.33 o 
   0   6   2      493.76      496.74      8.92 o 
   1   6   2       15.73       21.88      1.18 o 
   2   6   2      432.90      400.71      8.02 o 
   3   6   2      270.90      250.37      2.78 o 
   4   6   2        2.76        2.11      0.23 o 
   5   6   2       57.56       60.72      1.20 o 
   6   6   2        0.07        0.39      0.17 o 
  -5   7   2       62.54       63.31      1.48 o 
  -4   7   2        0.21        0.59      0.30 o 
  -3   7   2      158.96      165.65      2.13 o 
  -2   7   2       25.35       27.02      0.68 o 
  -1   7   2      183.05      172.31      1.76 o 
   0   7   2       14.69       13.96      0.68 o 
   1   7   2        1.58        2.63      0.89 o 
   2   7   2        8.61       10.63      0.63 o 
   3   7   2       70.60       68.80      1.13 o 
   4   7   2       47.52       52.06      0.91 o 
   5   7   2       20.19       22.76      0.89 o 
  -3   8   2        0.15        0.30      0.30 o 
  -2   8   2      129.40      136.08      1.82 o 
  -1   8   2        2.00        2.59      0.44 o 
   0   8   2       41.00       39.16      0.69 o 
   1   8   2       22.27       19.42      0.55 o 
   2   8   2       31.64       35.47      1.77 o 
   3   8   2        4.35        3.97      0.24 o 
  -3  -8   3      206.84      208.63      3.03 o 
  -2  -8   3        9.55        9.34      0.51 o 
  -1  -8   3        7.19       10.05      0.89 o 
   0  -8   3        1.02        0.89      0.42 o 
   1  -8   3        0.86        1.35      0.39 o 
   2  -8   3        7.82        7.30      0.75 o 
   3  -8   3        1.59        1.18      0.30 o 
  -5  -7   3       31.36       37.38      0.92 o 
  -4  -7   3       28.37       26.53      0.89 o 
  -3  -7   3      105.44       97.40      1.29 o 
  -2  -7   3       77.71       82.90      1.42 o 
  -1  -7   3        6.63        7.03      0.89 o 
   0  -7   3       54.24       47.57      2.22 o 
   1  -7   3        8.67       11.43      0.55 o 
   2  -7   3      177.07      176.38      2.18 o 
   3  -7   3      120.68      122.42      1.69 o 
   4  -7   3        4.34        5.32      0.26 o 
   5  -7   3        0.36        0.59      0.30 o 
  -6  -6   3       31.84       34.00      1.18 o 
  -5  -6   3        2.71        2.99      0.42 o 
  -4  -6   3      468.63      470.25      5.36 o 
  -3  -6   3      217.09      189.58      2.30 o 
  -2  -6   3       28.90       27.45      0.92 o 
  -1  -6   3        3.34        2.96      0.59 o 
   0  -6   3      139.87      135.29      3.26 o 
   2  -6   3        3.33        2.48      0.24 o 
   3  -6   3        2.97        3.39      0.21 o 
   4  -6   3       78.55       81.06      1.34 o 
   5  -6   3       14.36       15.36      0.63 o 
   6  -6   3       30.87       31.43      0.71 o 
  -7  -5   3       55.13       48.53      1.05 o 
  -6  -5   3       32.78       31.30      0.60 o 
  -5  -5   3       44.67       48.50      1.69 o 
  -4  -5   3       26.66       31.89      0.74 o 
  -3  -5   3        7.00        4.14      0.59 o 
  -2  -5   3        5.78        4.43      0.59 o 
  -1  -5   3      315.60      317.24      6.31 o 
   0  -5   3      441.92      457.44     15.16 o 
   1  -5   3      376.97      377.45     12.77 o 
   2  -5   3      117.02      111.88      2.55 o 
   3  -5   3      290.18      268.70      4.60 o 
   4  -5   3       49.12       39.68      0.65 o 
   5  -5   3        1.64        1.73      0.24 o 
   6  -5   3        0.04        0.30      0.21 o 
   7  -5   3        0.27        0.15      0.21 o 
  -7  -4   3       31.04       32.37      0.71 o 
  -6  -4   3      128.06      131.04      1.65 o 
  -5  -4   3      348.02      333.96      5.06 o 
  -4  -4   3      154.40      165.66      3.45 o 
  -3  -4   3       47.15       46.14      1.77 o 
  -2  -4   3       65.22       80.76      2.66 o 
  -1  -4   3        6.04        4.73      0.59 o 
   0  -4   3      113.55      135.30      5.33 o 
   1  -4   3        2.13        3.83      0.74 o 
   2  -4   3       92.29       84.86      1.38 o 
   3  -4   3       56.05       59.66      1.20 o 
   4  -4   3      157.38      151.62      2.00 o 
   5  -4   3       18.26       20.42      0.64 o 
   6  -4   3       70.94       72.32      1.20 o 
   7  -4   3       10.20       11.53      0.49 o 
  -8  -3   3       42.69       45.35      0.76 o 
  -7  -3   3        4.79        3.39      0.34 o 
  -6  -3   3      187.61      185.68      2.84 o 
  -5  -3   3       89.31       79.29      2.96 o 
  -4  -3   3      592.96      523.21      9.98 o 
  -3  -3   3     2960.24     3263.16     70.18 o 
  -2  -3   3       63.07       42.31      1.48 o 
  -1  -3   3      277.39      286.29      6.97 o 
   0  -3   3      431.52      432.20     10.36 o 
   1  -3   3        8.32       14.02      0.53 o 
   2  -3   3        7.41        8.97      0.65 o 
   3  -3   3     1068.13     1039.89     12.18 o 
   4  -3   3      271.01      288.73      3.48 o 
   5  -3   3       12.98       17.01      0.61 o 
   6  -3   3        0.67        0.81      0.24 o 
   7  -3   3       50.06       54.03      0.98 o 
  -8  -2   3        0.48        0.39      0.17 o 
  -7  -2   3        1.80        1.38      0.34 o 
  -6  -2   3       21.44       24.38      0.87 o 
  -5  -2   3      847.28      851.62     20.90 o 
  -4  -2   3        0.06        0.00      0.30 o 
  -3  -2   3       55.61       73.18      1.70 o 
  -2  -2   3     1582.86     1535.87     29.94 o 
  -1  -2   3     4605.39     4529.30    116.12 o 
   0  -2   3    44850.39    51675.18   4962.52 o 
   1  -2   3     1593.05     1639.47     39.27 o 
   2  -2   3      763.37      834.38     20.28 o 
   3  -2   3      611.92      629.27      8.60 o 
   4  -2   3      384.86      363.43      4.20 o 
   5  -2   3      459.81      458.48      7.67 o 
   6  -2   3      198.45      180.63      2.40 o 
   7  -2   3      153.77      157.82      2.66 o 
  -8  -1   3      168.01      192.53      4.44 o 
  -7  -1   3       70.09       76.40      1.46 o 
  -6  -1   3       21.53       21.29      1.48 o 
  -5  -1   3      243.92      245.65      4.60 o 
  -4  -1   3      904.50      962.34     17.68 o 
  -3  -1   3      657.25      730.76     20.93 o 
  -2  -1   3     3211.91     3375.07     92.67 o 
  -1  -1   3    11646.64    11733.79    264.69 o 
   0  -1   3      566.64      586.00     13.50 o 
   1  -1   3     6243.94     6148.43    246.53 o 
   2  -1   3     6780.63     6718.54    197.38 o 
   3  -1   3        4.01        1.14      0.55 o 
   4  -1   3     1215.81     1220.59     23.77 o 
   5  -1   3       18.05       15.08      0.71 o 
  -8   0   3       92.58      102.09      2.66 o 
  -7   0   3      278.82      276.79      5.63 o 
  -6   0   3      138.54      134.99      4.14 o 
  -5   0   3      157.11      143.93      2.41 o 
  -4   0   3      465.36      506.85      6.73 o 
  -3   0   3     1211.93     1213.87     15.23 o 
  -2   0   3       24.46       21.65      1.06 o 
  -1   0   3     5175.14     5407.10    149.31 o 
   0   0   3       14.18       20.12      0.89 o 
   1   0   3      226.13      191.69      8.06 o 
   3   0   3     1017.15     1018.44     15.75 o 
   4   0   3     1013.65     1061.56     16.58 o 
  -8   1   3        7.65       10.05      0.30 o 
  -7   1   3       61.84       60.14      1.20 o 
  -5   1   3      272.32      285.00     10.38 o 
  -4   1   3      907.65      984.62     12.33 o 
  -3   1   3       13.83       17.13      0.53 o 
  -2   1   3      113.47      117.95      2.96 o 
  -1   1   3     8798.84     9820.77    269.79 o 
   0   1   3      270.62      236.39      6.98 o 
   1   1   3     9455.84     9103.22    363.49 o 
   2   1   3     3778.68     4002.22    109.70 o 
   3   1   3      453.82      449.06     13.41 o 
   5   1   3      305.42      293.74      6.68 o 
  -8   2   3       72.43       73.67      1.48 o 
  -7   2   3        0.02        0.15      0.21 o 
  -6   2   3      583.43      533.19      8.93 o 
  -5   2   3       22.58       24.83      2.07 o 
  -4   2   3       46.34       26.67      0.85 o 
  -3   2   3      228.83      286.29      4.69 o 
  -2   2   3       63.04       66.29      2.66 o 
  -1   2   3        0.60        0.93      0.30 o 
   0   2   3      135.68      177.18      8.75 o 
   1   2   3       51.85       73.39      3.55 o 
   2   2   3      147.84      131.12      3.62 o 
   3   2   3     1744.60     1757.03     30.34 o 
   4   2   3      257.80      275.26      6.82 o 
   5   2   3       47.29       55.67      2.80 o 
   6   2   3      395.17      387.11      6.49 o 
   7   2   3       75.21       90.12      1.30 o 
  -7   3   3       65.48       66.86      1.33 o 
  -6   3   3       92.70       95.45      1.77 o 
  -5   3   3      390.70      357.19      8.61 o 
  -4   3   3        0.88        0.37      0.24 o 
  -3   3   3     3890.59     4310.57     50.49 o 
  -2   3   3      320.62      346.36      4.91 o 
  -1   3   3        1.26       11.75      1.03 o 
   0   3   3      387.08      427.93      8.22 o 
   1   3   3     1910.27     1912.86     76.73 o 
   2   3   3        2.66        0.89      0.21 o 
   3   3   3       15.96       14.71      1.03 o 
   4   3   3        2.83        5.86      0.74 o 
   5   3   3       19.36       19.45      0.92 o 
   6   3   3       11.61       13.00      0.38 o 
   7   3   3       55.77       60.80      0.83 o 
   8   3   3       88.06      106.83      2.37 o 
  -7   4   3      145.19      154.91      2.27 o 
  -6   4   3      172.77      188.65      2.43 o 
  -5   4   3       41.28       36.68      1.33 o 
  -4   4   3       29.53       32.50      0.96 o 
  -3   4   3     1027.20     1033.74     14.14 o 
  -2   4   3     1858.12     1851.16     55.76 o 
  -1   4   3       18.69       24.54      1.48 o 
   0   4   3      943.03      965.74     29.37 o 
   1   4   3       94.45       69.64      1.24 o 
   2   4   3      761.37      765.30      9.94 o 
   3   4   3      198.50      199.14      3.30 o 
   4   4   3      272.19      299.58      5.65 o 
   5   4   3        2.52        2.14      0.28 o 
   6   4   3      386.80      383.56      4.06 o 
   7   4   3       23.20       22.27      0.49 o 
  -6   5   3       54.65       55.68      1.00 o 
  -5   5   3       43.58       38.80      0.82 o 
  -4   5   3      367.95      365.07      8.90 o 
  -3   5   3       22.74       18.03      1.48 o 
  -2   5   3       31.70       29.86      2.07 o 
  -1   5   3       62.13       81.05      3.85 o 
   0   5   3      159.99      143.35      2.67 o 
   1   5   3       58.72       52.65      2.96 o 
   2   5   3       31.27       40.00      4.58 o 
   3   5   3      504.99      478.31     10.26 o 
   4   5   3        2.16        2.61      0.21 o 
   5   5   3       87.17       88.08      1.15 o 
   6   5   3       36.77       38.54      0.72 o 
   7   5   3       71.88       79.00      1.20 o 
  -6   6   3        4.45        5.01      0.21 o 
  -5   6   3      142.98      147.15      2.96 o 
  -4   6   3        0.44        0.59      0.30 o 
  -3   6   3       68.06       71.71      1.20 o 
  -2   6   3       13.59       19.50      0.71 o 
  -1   6   3        5.60        6.80      0.59 o 
   0   6   3       86.46       90.53      2.07 o 
   1   6   3      487.94      431.60      9.21 o 
   2   6   3       48.67       52.34      1.77 o 
   3   6   3       11.22       11.65      0.50 o 
   4   6   3       25.60       27.66      0.84 o 
   5   6   3       70.02       69.66      1.46 o 
   6   6   3        0.59        0.39      0.17 o 
  -5   7   3        2.73        2.07      0.30 o 
  -4   7   3       60.56       64.78      1.48 o 
  -3   7   3       19.78       24.75      0.68 o 
  -2   7   3       36.28       37.86      1.05 o 
  -1   7   3        1.85        1.95      0.34 o 
   0   7   3      206.26      208.45      2.32 o 
   1   7   3        5.07        4.59      0.42 o 
   2   7   3      200.11      200.39      2.68 o 
   3   7   3      104.94      105.47      1.59 o 
   4   7   3        0.24        0.15      0.21 o 
   5   7   3        5.33        6.21      0.59 o 
  -3   8   3       75.00       89.95      2.37 o 
  -2   8   3        4.08        4.19      0.24 o 
  -1   8   3       18.25       14.65      0.63 o 
   0   8   3       38.31       42.12      0.90 o 
   1   8   3        0.08        0.22      0.15 o 
   2   8   3        0.87        0.74      0.21 o 
   3   8   3        2.17        1.18      0.17 o 
  -3  -8   4       30.25       31.25      1.33 o 
  -2  -8   4       49.86       47.03      1.05 o 
  -1  -8   4        2.44        4.14      0.59 o 
   0  -8   4      134.47      129.43      2.66 o 
   1  -8   4       17.18       19.83      0.61 o 
   2  -8   4       36.10       40.44      0.78 o 
   3  -8   4        0.25        0.00      0.30 o 
  -5  -7   4        6.44        6.81      0.42 o 
  -4  -7   4       60.40       61.41      1.00 o 
  -3  -7   4       57.08       58.63      0.95 o 
  -2  -7   4        7.52        7.78      0.47 o 
  -1  -7   4       32.67       33.17      0.92 o 
   0  -7   4       25.85       28.53      1.05 o 
   1  -7   4       74.67       69.26      1.30 o 
   2  -7   4        8.22        9.38      0.39 o 
   3  -7   4        0.48        0.30      0.28 o 
   4  -7   4        0.18        0.44      0.44 o 
   5  -7   4        1.32        2.96      0.30 o 
  -6  -6   4       13.66       13.89      0.89 o 
  -5  -6   4      224.99      222.61      3.56 o 
  -4  -6   4        7.11        7.03      0.43 o 
  -3  -6   4        3.21        3.78      0.55 o 
  -2  -6   4      135.61      120.82      1.90 o 
  -1  -6   4      360.48      338.65      7.12 o 
   0  -6   4        0.14        0.59      0.30 o 
   2  -6   4      175.20      188.31      2.33 o 
   3  -6   4        2.98        2.60      0.22 o 
   4  -6   4      312.08      332.48      5.41 o 
   5  -6   4       41.34       38.36      0.82 o 
   6  -6   4        0.26        0.44      0.21 o 
  -7  -5   4        5.93        6.60      0.24 o 
  -6  -5   4        9.07        8.46      0.39 o 
  -5  -5   4       28.29       28.96      0.50 o 
  -4  -5   4       51.36       51.16      1.46 o 
  -3  -5   4        2.94        3.84      0.59 o 
  -2  -5   4       16.71       17.74      1.18 o 
  -1  -5   4      153.67      170.00      3.72 o 
   0  -5   4       26.54       26.02      2.07 o 
   1  -5   4       14.18       16.55      1.48 o 
   2  -5   4      354.86      324.61      8.91 o 
   3  -5   4      309.02      283.46      4.81 o 
   4  -5   4      429.24      408.46      3.57 o 
   5  -5   4      104.89      109.56      1.64 o 
   6  -5   4       18.81       21.73      1.33 o 
   7  -5   4       26.58       28.39      1.18 o 
  -7  -4   4       34.08       35.55      1.18 o 
  -6  -4   4      422.71      426.92      4.43 o 
  -5  -4   4       61.49       66.31      1.41 o 
  -4  -4   4      642.43      664.93     11.44 o 
  -3  -4   4       33.51       19.81      1.18 o 
  -2  -4   4       17.51       17.44      0.89 o 
  -1  -4   4     1271.13     1255.85     27.39 o 
   0  -4   4      317.20      322.19     10.69 o 
   1  -4   4     6180.38     6404.61    105.37 o 
   2  -4   4       27.25       38.30      0.81 o 
   3  -4   4     1362.78     1405.05     16.30 o 
   4  -4   4        0.27        1.79      0.24 o 
   5  -4   4      371.07      355.65      3.50 o 
   6  -4   4       38.17       40.07      0.82 o 
   7  -4   4        2.75        3.89      0.24 o 
  -8  -3   4        2.30        2.24      0.59 o 
  -7  -3   4       21.51       18.63      0.68 o 
  -6  -3   4       52.60       59.39      1.28 o 
  -5  -3   4        1.67        0.74      0.42 o 
  -4  -3   4        0.71        1.48      0.42 o 
  -3  -3   4        4.68        9.16      0.89 o 
  -2  -3   4      875.69      954.70     20.98 o 
  -1  -3   4        5.96        5.32      0.59 o 
   0  -3   4      434.52      422.54     10.08 o 
   1  -3   4     1419.97     1436.59     23.92 o 
   2  -3   4     2778.25     2926.13     53.09 o 
   3  -3   4      936.74      910.68     10.71 o 
   4  -3   4      195.03      177.23      2.46 o 
   5  -3   4      168.99      168.58      4.00 o 
   6  -3   4      268.68      254.09      3.08 o 
   7  -3   4        0.53        0.59      0.20 o 
  -8  -2   4        0.97        2.30      0.44 o 
  -7  -2   4        0.06        0.89      0.59 o 
  -6  -2   4        5.64        6.30      0.72 o 
  -5  -2   4      223.06      223.16      6.52 o 
  -3  -2   4       28.58       33.89      0.98 o 
  -2  -2   4     5697.73     5640.49    126.87 o 
  -1  -2   4     5525.71     5588.91    126.20 o 
   0  -2   4     9413.43    10878.32    246.25 o 
   1  -2   4       86.90       80.56      2.41 o 
   2  -2   4      678.51      586.94     14.50 o 
   3  -2   4      242.54      224.21      3.38 o 
   4  -2   4      700.50      705.52      7.75 o 
   5  -2   4      328.41      354.56     10.83 o 
   6  -2   4      319.37      304.37      5.56 o 
  -8  -1   4        2.47        2.07      0.59 o 
  -7  -1   4       19.58       20.11      0.73 o 
  -6  -1   4        5.54        3.42      0.25 o 
  -5  -1   4        2.03        2.31      0.44 o 
  -4  -1   4      579.56      554.75     10.52 o 
  -3  -1   4     2691.32     2804.87     77.60 o 
  -2  -1   4      536.35      585.79     16.75 o 
  -1  -1   4       95.55      106.63      2.91 o 
   0  -1   4      636.80      685.02     15.75 o 
   1  -1   4     2705.62     2609.61    104.81 o 
   2  -1   4    12068.93    11665.60    465.80 o 
   3  -1   4       42.16       26.37      0.64 o 
   4  -1   4      880.38      826.71     13.65 o 
  -8   0   4       11.79       13.60      0.89 o 
  -7   0   4        8.47        6.89      0.49 o 
  -6   0   4      154.44      133.54      4.15 o 
  -5   0   4       19.30       16.73      0.67 o 
  -4   0   4        6.99        9.89      0.47 o 
  -3   0   4        0.88        0.77      0.20 o 
  -2   0   4     1334.21     1297.04     19.87 o 
  -1   0   4      132.04      120.91      3.56 o 
   0   0   4     2131.68     2062.01     82.72 o 
   1   0   4      556.98      497.04     19.94 o 
   2   0   4     8487.25     9707.33    314.38 o 
   3   0   4      416.94      444.05      7.20 o 
  -8   1   4        1.82        0.59      0.30 o 
  -7   1   4       47.32       41.00      1.18 o 
  -6   1   4       94.62       89.86      1.52 o 
  -5   1   4      379.35      378.49      8.31 o 
  -4   1   4      292.38      283.13      4.74 o 
  -3   1   4       88.93       80.77      1.19 o 
  -2   1   4       14.48       19.10      0.71 o 
  -1   1   4      630.24      678.43     19.00 o 
   0   1   4     1632.68     1642.76     46.27 o 
   1   1   4      164.17      161.39      5.65 o 
   3   1   4     1560.85     1527.86     43.73 o 
   4   1   4     2574.13     2595.28     55.77 o 
  -8   2   4       30.66       32.82      0.89 o 
  -7   2   4      132.15      120.84      1.85 o 
  -6   2   4      199.96      172.03      2.63 o 
  -5   2   4       59.51       50.40      1.75 o 
  -4   2   4      419.01      413.05      6.72 o 
  -3   2   4      856.48      968.89     21.43 o 
  -2   2   4     1481.01     1463.12     29.81 o 
  -1   2   4       65.03       58.56      1.85 o 
   0   2   4     1889.57     1996.51     38.31 o 
   1   2   4     4870.51     4894.22    121.11 o 
   2   2   4      125.58      126.51      3.40 o 
   3   2   4     2667.55     2963.16     50.79 o 
   4   2   4     2344.28     2533.48     54.59 o 
   5   2   4      100.80       89.91      3.34 o 
   6   2   4      625.53      647.87     12.35 o 
  -7   3   4       15.78       14.19      0.49 o 
  -6   3   4      129.54      126.99      2.30 o 
  -5   3   4        0.76        0.59      0.59 o 
  -4   3   4      349.51      343.25      8.76 o 
  -3   3   4       13.62       11.65      0.64 o 
  -2   3   4      204.17      189.61      2.91 o 
  -1   3   4      234.95      220.35      4.09 o 
   0   3   4     2724.73     2916.32     39.99 o 
   1   3   4      176.81      168.01     18.23 o 
   2   3   4       95.31      116.49      2.56 o 
   3   3   4     1195.22     1230.70     21.58 o 
   4   3   4      644.60      610.14      9.30 o 
   5   3   4      350.44      341.34      5.06 o 
   6   3   4       56.99       65.18      0.90 o 
   7   3   4       40.34       39.92      0.70 o 
   8   3   4       69.79       78.40      2.07 o 
  -7   4   4       12.71       14.52      0.49 o 
  -6   4   4      112.39      117.32      1.64 o 
  -5   4   4       73.26       67.61      1.17 o 
  -4   4   4        2.59        1.77      0.59 o 
  -3   4   4      948.99      939.18     19.46 o 
  -2   4   4      265.43      292.78     10.09 o 
  -1   4   4     1363.08     1496.86     44.90 o 
   0   4   4      618.97      607.30     19.09 o 
   1   4   4       28.32       10.82      1.77 o 
   2   4   4      322.26      303.41      4.26 o 
   3   4   4     2843.91     2877.65     36.07 o 
   4   4   4        0.99        1.18      0.42 o 
   5   4   4      204.57      209.30      2.23 o 
   6   4   4       91.32       88.12      1.19 o 
   7   4   4       84.71       90.57      2.07 o 
  -6   5   4        3.56        3.68      0.30 o 
  -5   5   4       52.98       51.16      1.00 o 
  -4   5   4      111.29      105.65      3.26 o 
  -3   5   4      149.00      169.95      6.22 o 
  -2   5   4        0.25        0.59      0.59 o 
  -1   5   4      375.15      341.80     11.58 o 
   0   5   4       19.47       22.23      0.79 o 
   1   5   4      358.78      357.77     11.88 o 
   2   5   4     1650.24     1699.26     42.31 o 
   3   5   4      106.58      105.29      2.11 o 
   4   5   4      383.01      347.91      3.21 o 
   5   5   4       80.00       73.82      1.01 o 
   6   5   4       64.67       65.74      0.97 o 
   7   5   4       37.99       39.42      0.71 o 
  -6   6   4        8.87        8.87      0.59 o 
  -5   6   4        0.36        2.36      0.30 o 
  -4   6   4       12.77       12.71      0.59 o 
  -3   6   4      224.01      222.19      2.51 o 
  -2   6   4      261.92      256.01      2.94 o 
  -1   6   4      297.52      292.14      5.64 o 
   0   6   4       70.02       63.83      1.18 o 
   1   6   4      340.68      329.67      7.12 o 
   2   6   4      728.76      681.02     12.82 o 
   3   6   4       19.83       19.31      0.61 o 
   4   6   4      175.63      181.62      2.33 o 
   5   6   4       89.44       90.35      1.30 o 
   6   6   4       31.46       28.89      0.61 o 
  -5   7   4        9.44       10.05      0.59 o 
  -4   7   4        3.07        3.25      0.30 o 
  -3   7   4      248.55      254.30      3.05 o 
  -2   7   4        0.23        0.79      0.74 o 
  -1   7   4      324.86      331.47      3.09 o 
   0   7   4      122.70      128.11      1.58 o 
   1   7   4       41.55       37.11      1.05 o 
   2   7   4        0.23        0.25      0.16 o 
   3   7   4        0.89        1.30      0.89 o 
   4   7   4       12.03       11.94      0.49 o 
   5   7   4       31.05       32.82      1.18 o 
  -3   8   4       37.67       38.15      1.48 o 
  -2   8   4       70.43       81.65      1.25 o 
  -1   8   4       49.49       52.94      1.77 o 
   0   8   4      224.12      213.81      2.32 o 
   1   8   4        1.05        1.05      0.19 o 
   2   8   4        0.42       -0.10      0.19 o 
   3   8   4        2.96        4.86      0.30 o 
  -3  -8   5       88.21       88.50      2.81 o 
  -2  -8   5       21.44       27.79      0.84 o 
  -1  -8   5       47.20       45.54      1.48 o 
   0  -8   5       73.39       70.71      1.46 o 
   1  -8   5        3.92        5.24      0.72 o 
   2  -8   5        3.13        2.79      0.59 o 
   3  -8   5        2.40        1.18      0.30 o 
  -5  -7   5        1.55        1.48      0.30 o 
  -4  -7   5        5.49        5.21      0.30 o 
  -3  -7   5      116.28      115.81      1.51 o 
  -2  -7   5       44.83       41.09      0.91 o 
  -1  -7   5       82.03       81.69      1.35 o 
   0  -7   5        3.58        7.24      0.63 o 
   1  -7   5       95.32       87.57      1.47 o 
   2  -7   5        1.25        0.89      0.22 o 
   3  -7   5        0.03        0.20      0.17 o 
   4  -7   5       87.27       90.62      1.38 o 
   5  -7   5       17.59       18.03      0.59 o 
  -6  -6   5        0.52        1.48      0.59 o 
  -5  -6   5       93.77       99.78      1.98 o 
  -4  -6   5       32.54       31.01      0.78 o 
  -3  -6   5       18.39       19.91      0.62 o 
  -2  -6   5      511.61      487.97      5.95 o 
  -1  -6   5       57.27       53.83      1.77 o 
   0  -6   5      103.08      103.28      2.66 o 
   2  -6   5       15.57       16.29      0.47 o 
   3  -6   5        6.02        7.04      0.38 o 
   4  -6   5        6.50        7.39      0.89 o 
   5  -6   5       34.97       37.76      0.72 o 
   6  -6   5        1.22        0.89      0.21 o 
  -7  -5   5       22.01       24.82      0.71 o 
  -6  -5   5       51.81       53.68      1.24 o 
  -5  -5   5      233.22      209.40      3.28 o 
  -4  -5   5        6.48        6.32      0.43 o 
  -3  -5   5      338.40      312.46      8.01 o 
  -2  -5   5        8.65        8.57      0.89 o 
  -1  -5   5      181.75      180.91      3.94 o 
   0  -5   5       13.69       12.12      1.48 o 
   1  -5   5      280.03      263.08      9.49 o 
   2  -5   5       14.53       14.19      0.76 o 
   3  -5   5        0.72        1.48      0.34 o 
   4  -5   5       41.27       33.82      0.68 o 
   5  -5   5        0.76        1.03      0.24 o 
   6  -5   5       13.99       15.81      0.52 o 
   7  -5   5        8.32        6.80      0.59 o 
  -7  -4   5        0.57        0.80      0.44 o 
  -6  -4   5      182.44      178.44      2.06 o 
  -5  -4   5      143.70      154.72      1.88 o 
  -4  -4   5      395.16      407.41      7.43 o 
  -3  -4   5        9.53        8.87      0.89 o 
  -2  -4   5        1.31        1.77      0.59 o 
  -1  -4   5      728.36      766.86     17.02 o 
   0  -4   5     6257.99     6357.00     82.68 o 
   1  -4   5     3088.19     3157.26     51.87 o 
   2  -4   5      350.01      329.45      5.14 o 
   3  -4   5      268.97      278.58      3.71 o 
   4  -4   5       12.35       10.70      0.44 o 
   5  -4   5       17.13       19.43      0.97 o 
   6  -4   5       53.11       47.95      0.89 o 
   7  -4   5       32.82       39.40      0.96 o 
  -8  -3   5       64.82       67.35      1.14 o 
  -7  -3   5        7.76        9.36      0.51 o 
  -6  -3   5      362.04      372.18      4.97 o 
  -5  -3   5      135.08      126.66      3.70 o 
  -4  -3   5      839.33      779.68     13.14 o 
  -3  -3   5     1432.39     1495.00     32.55 o 
  -2  -3   5     1067.83      958.39     16.60 o 
  -1  -3   5      602.14      677.57     19.41 o 
   0  -3   5      227.29      197.05      6.23 o 
   1  -3   5        0.68        2.31      0.20 o 
   2  -3   5        1.56        3.24      0.56 o 
   3  -3   5     1475.71     1569.13     18.13 o 
   4  -3   5       14.62       12.18      0.82 o 
   5  -3   5      372.62      379.44      5.47 o 
   6  -3   5      154.48      165.90      2.10 o 
   7  -3   5        0.18        0.59      0.35 o 
  -8  -2   5        0.11        0.44      0.21 o 
  -7  -2   5      350.89      359.18      4.79 o 
  -6  -2   5       23.80       21.95      0.92 o 
  -5  -2   5      645.43      596.46     12.51 o 
  -3  -2   5     1369.09     1524.10     26.09 o 
  -2  -2   5      123.72       87.29      2.69 o 
  -1  -2   5     2389.80     2374.20     54.00 o 
   0  -2   5     2644.65     2666.74     60.20 o 
   1  -2   5     3753.71     3697.80     87.92 o 
   2  -2   5      168.20      155.28      2.24 o 
   3  -2   5      106.63      101.50      1.80 o 
   4  -2   5       62.15       62.12      1.46 o 
   5  -2   5       14.77       12.70      0.49 o 
   6  -2   5      531.85      522.44      8.72 o 
  -8  -1   5       91.11       93.54      1.77 o 
  -7  -1   5       42.13       40.35      1.43 o 
  -6  -1   5      159.98      141.81      1.97 o 
  -5  -1   5      208.97      199.86      3.96 o 
  -4  -1   5      467.17      523.95      7.65 o 
  -3  -1   5       43.32       68.19      1.77 o 
  -2  -1   5     1114.84     1124.04     31.48 o 
  -1  -1   5     7083.75     7700.30    175.82 o 
   0  -1   5     1303.26     1321.74     30.22 o 
   1  -1   5    10730.46      960.99     38.67 o 
   2  -1   5      360.49      351.96     11.32 o 
   3  -1   5        0.40        3.29      1.33 o 
   4  -1   5     2894.25     3068.15     39.69 o 
  -8   0   5      307.36      299.10      6.53 o 
  -7   0   5       10.17       10.63      0.49 o 
  -6   0   5       36.06       31.77      1.99 o 
  -5   0   5      405.95      388.27      6.15 o 
  -4   0   5      454.36      397.53      5.39 o 
  -3   0   5      394.53      525.97      6.82 o 
  -2   0   5      370.01      364.41      5.82 o 
  -1   0   5      776.95      813.81     22.76 o 
   0   0   5       39.51       33.76      1.78 o 
   1   0   5     1092.66     1106.34     44.20 o 
   2   0   5      371.71      378.47     12.53 o 
   3   0   5      602.16      664.23     14.33 o 
  -8   1   5       49.93       46.08      0.98 o 
  -7   1   5      167.79      161.00      2.41 o 
  -6   1   5      121.14      100.48      2.81 o 
  -5   1   5        3.03        2.28      0.49 o 
  -4   1   5      190.29      181.36      3.25 o 
  -3   1   5     3124.86     3345.13     49.12 o 
  -2   1   5      143.64      174.50      3.97 o 
  -1   1   5     9283.52     9101.31    250.23 o 
   0   1   5      147.37      146.81      4.30 o 
   1   1   5     6315.00     6314.21    158.74 o 
   2   1   5    10729.20    11353.71    242.83 o 
   3   1   5     2445.32     2458.29     52.71 o 
   4   1   5     2149.15     2374.79     43.25 o 
  -8   2   5        4.40        8.57      0.30 o 
  -7   2   5      117.33      103.71      1.43 o 
  -6   2   5     1068.38     1030.89     10.91 o 
  -5   2   5        3.31        8.29      0.76 o 
  -4   2   5      215.95      175.53      4.47 o 
  -3   2   5        0.80        2.06      0.30 o 
  -2   2   5      432.40      408.48      8.43 o 
  -1   2   5     5740.75     5713.33    109.83 o 
   0   2   5      134.58      151.16      4.42 o 
   1   2   5      204.21      246.39      4.95 o 
   2   2   5       53.65       59.42      1.77 o 
   3   2   5     1220.00     1329.71     23.65 o 
   4   2   5      255.25      274.25      5.48 o 
   5   2   5        0.21        1.15      0.69 o 
   6   2   5      634.85      653.36     11.61 o 
  -7   3   5       18.28       22.45      0.89 o 
  -6   3   5       72.31       76.29      1.53 o 
  -5   3   5      212.73      192.00      5.33 o 
  -4   3   5      199.34      223.71      8.30 o 
  -3   3   5     1274.54     1310.24     17.72 o 
  -2   3   5        5.08        9.12      0.57 o 
  -1   3   5      468.55      444.69      7.33 o 
   0   3   5     1394.51     1518.24     21.03 o 
   1   3   5        1.72        7.97      1.03 o 
   2   3   5      475.50      540.90      8.60 o 
   3   3   5       15.82       19.05      0.67 o 
   4   3   5       61.61       63.22      1.38 o 
   5   3   5      118.86      127.63      2.27 o 
   6   3   5       13.86       13.59      0.38 o 
   7   3   5       33.70       32.17      0.66 o 
  -7   4   5        5.69        7.69      0.42 o 
  -6   4   5       25.39       24.91      0.89 o 
  -5   4   5      251.42      254.82      3.17 o 
  -4   4   5       76.16       76.62      2.66 o 
  -3   4   5       55.48       55.87      9.17 o 
  -2   4   5      188.27      200.01      7.11 o 
  -1   4   5     1208.67     1435.94     43.29 o 
   0   4   5      927.27     1004.31     12.56 o 
   1   4   5      259.65      241.51      5.65 o 
   2   4   5        2.74        6.09      0.38 o 
   3   4   5       68.19       67.96      1.17 o 
   4   4   5      196.50      191.24      3.16 o 
   5   4   5       68.00       75.12      1.83 o 
   6   4   5       55.79       51.71      0.83 o 
   7   4   5       13.16       13.69      0.59 o 
  -6   5   5        2.93        3.20      0.26 o 
  -5   5   5      236.47      227.29      2.82 o 
  -3   5   5      117.82      122.53      5.03 o 
  -2   5   5      174.55      150.76      5.92 o 
  -1   5   5       22.29       15.42      1.03 o 
   0   5   5       99.69      139.46      2.41 o 
   1   5   5       27.00       30.16      2.07 o 
   2   5   5      105.74      100.71      3.11 o 
   3   5   5        0.06        0.07      0.24 o 
   4   5   5       74.48       68.22      0.89 o 
   5   5   5        3.07        2.92      0.22 o 
   6   5   5        0.04        0.21      0.16 o 
   7   5   5       23.91       29.46      0.71 o 
  -6   6   5        0.08        0.30      0.30 o 
  -5   6   5       63.56       64.48      1.48 o 
  -4   6   5       65.74       68.62      1.77 o 
  -3   6   5      287.26      281.50      2.76 o 
  -2   6   5        4.43        4.84      0.34 o 
  -1   6   5      600.30      591.37     10.71 o 
   0   6   5      444.69      394.54      8.02 o 
   1   6   5       13.45       12.71      0.89 o 
   2   6   5       13.48       13.60      0.89 o 
   3   6   5       94.21       85.16      1.46 o 
   4   6   5      180.93      182.71      2.33 o 
   5   6   5        2.63        2.31      0.24 o 
   6   6   5        5.30        6.42      0.24 o 
  -5   7   5        0.80        1.18      0.30 o 
  -4   7   5      287.23      310.59      5.64 o 
  -3   7   5       17.73       20.42      0.55 o 
  -2   7   5      177.87      185.07      3.03 o 
  -1   7   5        0.84        2.59      0.30 o 
   0   7   5        3.14        4.19      0.24 o 
   1   7   5      112.03       99.08      1.98 o 
   2   7   5       44.76       45.42      1.92 o 
   3   7   5        3.46        2.69      0.42 o 
   4   7   5       69.68       67.47      1.20 o 
   5   7   5        3.32        4.43      0.59 o 
  -3   8   5       33.88       42.88      1.48 o 
  -2   8   5      133.39      141.54      2.40 o 
  -1   8   5      161.82      171.77      4.15 o 
   0   8   5        6.72       10.07      0.39 o 
   1   8   5        0.92        0.96      0.19 o 
   2   8   5        1.72        0.89      0.21 o 
   3   8   5        0.16        0.59      0.30 o 
  -3  -8   6       13.07        9.95      0.34 o 
  -2  -8   6        0.82        0.74      0.21 o 
  -1  -8   6        0.70        1.56      0.30 o 
   0  -8   6       34.80       33.89      0.92 o 
   1  -8   6        6.52        6.27      0.40 o 
   2  -8   6       69.22       73.58      1.35 o 
   3  -8   6        0.04        0.30      0.30 o 
  -5  -7   6        0.57        0.89      0.30 o 
  -4  -7   6       18.01       14.63      0.39 o 
  -3  -7   6        3.23        3.88      0.30 o 
  -2  -7   6      104.76       96.58      1.54 o 
  -1  -7   6      129.03      121.00      1.87 o 
   0  -7   6        1.00        0.74      0.42 o 
   1  -7   6        3.71        3.39      0.34 o 
   2  -7   6       97.83      104.25      1.35 o 
   3  -7   6       36.80       41.33      0.73 o 
   4  -7   6       16.34       17.43      0.45 o 
   5  -7   6        3.40        5.02      0.30 o 
  -6  -6   6      172.24      162.96      3.56 o 
  -5  -6   6      254.67      270.28      4.08 o 
  -4  -6   6       69.52       64.15      1.17 o 
  -3  -6   6        4.44        4.80      0.35 o 
  -2  -6   6      211.17      209.45      2.88 o 
  -1  -6   6      447.88      403.80      5.77 o 
   0  -6   6      209.59      190.81      4.15 o 
   1  -6   6     1098.95     1010.33     13.97 o 
   2  -6   6       66.23       62.79      0.89 o 
   3  -6   6        2.82        3.56      0.34 o 
   4  -6   6      155.94      169.07      4.74 o 
   5  -6   6        2.05        3.98      0.22 o 
   6  -6   6      116.45      122.21      1.85 o 
  -7  -5   6       25.46       25.81      1.18 o 
  -6  -5   6        0.27        0.96      0.40 o 
  -5  -5   6       17.12       18.92      0.59 o 
  -4  -5   6       84.62       80.84      1.38 o 
  -3  -5   6        3.64        3.84      0.89 o 
  -2  -5   6       30.60       31.93      1.48 o 
  -1  -5   6      335.38      374.27      7.36 o 
   0  -5   6       39.76       33.42      2.37 o 
   1  -5   6       47.08       44.68      1.48 o 
   2  -5   6      147.30      133.93      2.37 o 
   3  -5   6        6.74        6.07      0.43 o 
   4  -5   6      449.99      431.19      3.65 o 
   5  -5   6      201.08      198.76      2.64 o 
   6  -5   6      112.62      123.91      2.05 o 
  -7  -4   6       10.59       10.55      0.49 o 
  -6  -4   6      130.55      131.80      1.65 o 
  -5  -4   6       36.89       36.86      0.68 o 
  -4  -4   6        0.04        0.30      0.42 o 
  -3  -4   6        8.74       17.14      1.18 o 
  -2  -4   6     1331.17     1292.13     28.27 o 
  -1  -4   6     1818.56     1974.41     33.71 o 
   0  -4   6     8851.97     9616.81    124.42 o 
   1  -4   6     3476.15     3659.10     68.60 o 
   2  -4   6       15.98       10.23      0.40 o 
   3  -4   6      862.55      847.90     10.11 o 
   4  -4   6       18.94       16.36      0.60 o 
   5  -4   6      474.86      480.48      4.57 o 
   6  -4   6       57.47       67.41      1.12 o 
   7  -4   6       41.60       45.44      2.37 o 
  -8  -3   6       15.32       15.37      0.89 o 
  -7  -3   6       61.44       67.31      1.85 o 
  -6  -3   6       39.73       42.70      1.07 o 
  -5  -3   6      123.05      106.51      2.61 o 
  -4  -3   6      667.09      661.54     15.20 o 
  -3  -3   6       14.47        6.21      0.89 o 
  -2  -3   6      194.15      191.16      3.77 o 
  -1  -3   6      640.62      777.70     12.91 o 
   0  -3   6       16.92       31.57      0.92 o 
   1  -3   6      840.38      833.32     11.19 o 
   2  -3   6     1835.43     1752.14     23.20 o 
   3  -3   6       78.23       70.83      1.18 o 
   4  -3   6      344.68      291.49      4.11 o 
   5  -3   6      151.43      128.36      2.16 o 
   6  -3   6       44.16       49.02      1.20 o 
   7  -3   6        2.37        1.95      0.24 o 
  -8  -2   6       54.13       53.53      1.14 o 
  -7  -2   6       25.20       26.61      0.92 o 
  -6  -2   6        1.20        3.41      0.42 o 
  -5  -2   6       12.96       15.08      0.84 o 
  -4  -2   6        0.80        0.59      0.42 o 
  -3  -2   6        1.32        0.79      0.26 o 
  -2  -2   6      552.87      607.59     14.47 o 
  -1  -2   6      333.18      381.48      9.14 o 
   0  -2   6      203.87      191.37      4.89 o 
   1  -2   6      427.56      442.26     11.08 o 
   2  -2   6      237.90      254.19      9.83 o 
   3  -2   6       13.73       12.94      1.03 o 
   4  -2   6       35.09       35.66      1.05 o 
   5  -2   6      825.43      815.34     13.30 o 
   6  -2   6      201.15      200.85      5.04 o 
  -8  -1   6       51.40       54.87      1.25 o 
  -7  -1   6       19.22       20.02      0.73 o 
  -6  -1   6        0.41        0.89      0.24 o 
  -4  -1   6       28.20       34.88      1.12 o 
  -3  -1   6      842.72      874.78     15.90 o 
  -2  -1   6       82.30      104.22      3.55 o 
  -1  -1   6     1564.73     1655.26     37.82 o 
   0  -1   6      356.43      358.77     33.32 o 
   1  -1   6     1229.54     1104.58     44.29 o 
   2  -1   6       46.94       61.04      5.47 o 
   3  -1   6     1326.13     1182.72     17.67 o 
   4  -1   6     2004.36     2124.48     32.59 o 
  -8   0   6        4.13        6.21      0.59 o 
  -7   0   6      114.64      119.05      2.07 o 
  -6   0   6       50.50       48.15      0.92 o 
  -5   0   6      110.27      113.67      2.32 o 
  -4   0   6      126.51      115.92      2.69 o 
  -3   0   6      236.72      205.05      2.92 o 
  -2   0   6       37.28       43.19      1.81 o 
  -1   0   6      209.65      233.82      6.84 o 
   0   0   6      160.13      126.98      5.35 o 
   1   0   6     2662.71     2638.26     66.40 o 
   2   0   6     1536.24     1571.06     51.09 o 
   3   0   6      227.60      214.25      7.72 o 
  -8   1   6       50.33       58.26      0.98 o 
  -7   1   6       28.49       27.28      1.18 o 
  -6   1   6       29.68       29.97      0.76 o 
  -5   1   6       63.28       50.27      2.96 o 
  -4   1   6      183.87      183.91      3.43 o 
  -3   1   6        2.78        3.23      0.34 o 
  -2   1   6      421.86      446.59      9.37 o 
  -1   1   6      402.19      387.87     11.06 o 
   0   1   6      275.02      253.44     10.44 o 
   1   1   6     1977.26     2001.38     50.47 o 
   2   1   6      258.97      223.85      5.12 o 
   3   1   6      367.31      353.38      8.05 o 
   4   1   6       48.05       46.99      1.48 o 
  -8   2   6        0.71        0.89      0.30 o 
  -7   2   6       34.05       30.08      0.76 o 
  -6   2   6       25.93       26.30      1.12 o 
  -5   2   6      133.24      136.77      3.23 o 
  -4   2   6      787.43      891.31     13.82 o 
  -3   2   6     1078.75     1220.32     16.40 o 
  -2   2   6      293.48      334.02      5.37 o 
  -1   2   6      480.63      472.37      8.75 o 
   0   2   6     4950.03     5042.19    113.41 o 
   1   2   6        3.83        3.25      0.59 o 
   2   2   6     1053.31     1171.17     28.93 o 
   3   2   6     3558.50     3906.52     59.37 o 
   4   2   6       40.87       42.61      1.61 o 
   5   2   6      275.20      240.53      3.70 o 
   6   2   6      618.26      623.38     10.92 o 
  -7   3   6        6.21        5.62      0.30 o 
  -6   3   6      101.60      102.23      1.46 o 
  -5   3   6       58.45       64.77      2.37 o 
  -4   3   6        0.51        0.89      0.59 o 
  -3   3   6      672.78      682.35     11.97 o 
  -2   3   6     1256.21     1195.20     28.94 o 
  -1   3   6      587.74      737.56     12.06 o 
   0   3   6       96.01      113.18      2.04 o 
   1   3   6      343.19      346.94      5.61 o 
   2   3   6     1861.13     1922.09     29.43 o 
   3   3   6      283.21      295.03      4.16 o 
   4   3   6      366.42      331.59      4.15 o 
   5   3   6      226.03      220.54      3.53 o 
   6   3   6      496.82      498.60      6.31 o 
   7   3   6      148.10      153.27      2.70 o 
  -7   4   6        3.83        4.73      0.30 o 
  -6   4   6       15.56       14.08      0.49 o 
  -5   4   6        0.06        0.65      0.22 o 
  -4   4   6       10.24       11.82      0.89 o 
  -3   4   6      249.66      249.11      9.19 o 
  -2   4   6        9.46        6.50      1.18 o 
  -1   4   6     1818.74     2006.25     60.01 o 
   0   4   6     1497.70     1541.33     17.44 o 
   1   4   6      396.86      376.70      8.40 o 
   2   4   6       43.39       37.21      0.85 o 
   3   4   6      460.48      444.47      5.36 o 
   4   4   6        0.29        1.54      0.40 o 
   5   4   6      633.42      621.01      5.84 o 
   6   4   6        7.85        5.37      0.24 o 
   7   4   6      153.48      158.18      2.27 o 
  -6   5   6       74.11       72.02      1.35 o 
  -5   5   6        4.56        5.53      0.38 o 
  -4   5   6       36.28       33.71      1.77 o 
  -3   5   6      415.84      415.80     13.66 o 
  -2   5   6      128.11      144.17      2.65 o 
  -1   5   6        0.39        3.22      0.28 o 
   0   5   6      255.45      242.60      3.95 o 
   2   5   6      315.77      305.25      9.79 o 
   3   5   6      141.86      128.64      2.07 o 
   4   5   6      228.23      214.48      3.06 o 
   5   5   6      135.16      141.96      1.58 o 
   6   5   6       34.91       35.05      0.63 o 
   7   5   6       15.53       15.26      0.49 o 
  -6   6   6        9.51        9.46      0.59 o 
  -5   6   6       70.46       62.12      1.48 o 
  -4   6   6        7.73        9.16      0.59 o 
  -3   6   6        0.30        0.07      0.24 o 
  -2   6   6       85.39       84.72      1.17 o 
  -1   6   6      257.54      241.49      2.58 o 
   0   6   6      299.14      269.60      5.64 o 
   1   6   6       25.51       23.65      1.18 o 
   2   6   6       33.07       40.80      1.48 o 
   3   6   6      283.31      268.95      3.98 o 
   4   6   6      161.38      167.73      2.16 o 
   5   6   6        2.58        2.24      0.24 o 
   6   6   6       20.40       18.98      0.47 o 
  -4   7   6        1.15        1.18      0.30 o 
  -3   7   6        5.68        6.53      0.34 o 
  -2   7   6       38.69       35.49      1.05 o 
  -1   7   6      321.87      309.32      3.25 o 
   0   7   6      108.60      110.64      1.75 o 
   1   7   6      256.80      262.49      4.15 o 
   2   7   6       28.66       27.71      1.33 o 
   3   7   6       42.49       41.70      1.05 o 
   4   7   6       18.41       19.81      0.89 o 
   5   7   6       14.38       11.82      0.59 o 
  -2   8   6       74.12       88.08      1.56 o 
  -1   8   6       81.82       79.59      2.37 o 
   0   8   6       63.32       66.81      0.93 o 
   1   8   6        7.61        5.95      0.30 o 
   2   8   6       85.31       82.12      1.46 o 
   3   8   6        2.08        2.07      0.30 o 
  -3  -8   7        1.96        2.20      0.18 o 
  -2  -8   7       16.57       19.22      0.63 o 
  -1  -8   7      108.47      107.38      1.23 o 
   0  -8   7        9.13       11.60      0.89 o 
   1  -8   7       14.88       15.16      0.59 o 
   2  -8   7        0.06       -0.15      0.21 o 
  -5  -7   7        1.36        2.96      0.59 o 
  -4  -7   7       20.06       20.62      0.51 o 
  -3  -7   7       51.74       58.02      0.92 o 
  -2  -7   7       12.59        9.61      0.51 o 
  -1  -7   7       67.72       60.99      1.13 o 
   0  -7   7       56.15       55.11      1.35 o 
   1  -7   7      106.79      110.40      1.71 o 
   2  -7   7        0.34        0.69      0.19 o 
   3  -7   7       22.50       23.43      0.62 o 
   4  -7   7       18.69       20.31      0.49 o 
   5  -7   7       36.46       36.67      0.89 o 
  -6  -6   7        0.24        1.48      0.30 o 
  -5  -6   7       84.69       97.64      2.66 o 
  -4  -6   7       56.30       63.50      1.58 o 
  -3  -6   7      149.27      133.42      2.31 o 
  -2  -6   7       82.39       79.34      1.24 o 
  -1  -6   7       11.22        9.66      0.74 o 
   0  -6   7     1736.01     1644.69     21.60 o 
   1  -6   7      481.85      449.96      9.21 o 
   2  -6   7        0.65        1.02      0.16 o 
   3  -6   7      140.58      147.89      2.04 o 
   4  -6   7       14.43       18.33      1.18 o 
   5  -6   7       26.65       29.00      0.56 o 
   6  -6   7        1.91        2.36      0.30 o 
  -6  -5   7       93.77       86.66      1.07 o 
  -5  -5   7       60.49       58.56      1.48 o 
  -4  -5   7      468.13      425.88      4.31 o 
  -2  -5   7       43.87       43.47      1.77 o 
  -1  -5   7      958.76      917.19     16.75 o 
   0  -5   7        2.06        3.55      0.89 o 
   1  -5   7       72.74       59.90      1.75 o 
   2  -5   7       94.75       99.61      1.99 o 
   3  -5   7      160.21      157.53      2.18 o 
   4  -5   7       35.35       35.64      0.55 o 
   5  -5   7        0.37        0.52      0.37 o 
   6  -5   7        9.88       10.94      0.43 o 
   7  -5   7        4.56        4.14      0.59 o 
  -7  -4   7       62.99       63.70      1.18 o 
  -6  -4   7       44.78       42.74      0.85 o 
  -5  -4   7      496.22      457.77      4.43 o 
  -4  -4   7       31.92       31.34      1.77 o 
  -3  -4   7      104.53      129.33      3.85 o 
  -2  -4   7     1468.12     1454.96     31.93 o 
  -1  -4   7      987.71      965.34     16.84 o 
   0  -4   7      436.16      426.18      6.06 o 
   1  -4   7      147.76      151.20      3.23 o 
   2  -4   7      249.12      223.05      2.97 o 
   3  -4   7       77.97       76.11      2.32 o 
   4  -4   7      479.53      438.35      5.19 o 
   5  -4   7       17.18       16.05      0.46 o 
   6  -4   7      310.39      307.42      3.64 o 
   7  -4   7      102.90      102.22      1.64 o 
  -8  -3   7       28.92       34.89      1.18 o 
  -7  -3   7        0.51        2.28      1.65 o 
  -6  -3   7       22.05       24.25      0.82 o 
  -5  -3   7       71.65       70.04      1.98 o 
  -4  -3   7     1207.00     1109.67     18.36 o 
  -3  -3   7      206.68      211.07      5.48 o 
  -2  -3   7       16.42       31.29      0.76 o 
  -1  -3   7     2682.91     2856.93     36.68 o 
   0  -3   7       85.75       51.21      1.48 o 
   1  -3   7       84.22       94.53      1.61 o 
   2  -3   7      362.98      378.46      5.36 o 
   3  -3   7      503.24      481.97      6.39 o 
   4  -3   7      170.90      207.84      3.07 o 
   5  -3   7      274.30      257.04      3.29 o 
   6  -3   7      105.73       94.76      1.20 o 
   7  -3   7       23.02       26.25      0.53 o 
  -8  -2   7        0.10        0.15      0.21 o 
  -7  -2   7      203.28      195.56      2.84 o 
  -6  -2   7        6.95        8.57      0.63 o 
  -5  -2   7      139.33      123.47      7.55 o 
  -4  -2   7      176.53      183.99      3.11 o 
  -3  -2   7      518.50      461.84      8.36 o 
  -2  -2   7     1172.76     1181.61     26.24 o 
  -1  -2   7        8.51        9.16      0.89 o 
   0  -2   7       24.55       43.38      1.48 o 
   1  -2   7      517.58      515.33     12.75 o 
   2  -2   7      298.73      264.70      4.02 o 
   3  -2   7      714.15      608.33      9.36 o 
   4  -2   7      278.11      264.53      4.48 o 
   5  -2   7      332.07      320.55      4.57 o 
   6  -2   7        2.41        3.25      0.30 o 
  -8  -1   7       24.08       21.76      0.71 o 
  -7  -1   7      112.20      109.20      2.19 o 
  -6  -1   7      978.79      921.63     10.31 o 
  -5  -1   7        7.14        9.31      1.63 o 
  -4  -1   7      253.36      249.38      3.99 o 
  -3  -1   7       31.21       31.46      0.82 o 
  -2  -1   7     1481.06     1568.41     26.75 o 
  -1  -1   7     3361.59     3401.96     77.08 o 
   1  -1   7      226.97      233.17      5.61 o 
   2  -1   7      736.42      687.30     28.20 o 
   3  -1   7       51.23       46.43      2.51 o 
   4  -1   7      302.64      287.77      4.23 o 
  -8   0   7       77.87       84.32      2.37 o 
  -7   0   7       17.46       14.25      0.50 o 
  -6   0   7     2118.09     1896.06     20.44 o 
  -5   0   7      186.69      185.98      3.32 o 
  -4   0   7      137.32      174.12      2.71 o 
  -3   0   7      230.84      158.65      2.55 o 
  -2   0   7      585.88      532.57      8.44 o 
  -1   0   7      429.40      493.51     14.06 o 
   1   0   7      221.60      217.20     11.90 o 
   2   0   7      192.10      221.13      7.72 o 
   3   0   7      124.03      155.50      5.63 o 
  -8   1   7       30.98       33.41      1.48 o 
  -7   1   7       12.82       11.06      0.49 o 
  -6   1   7      202.25      210.92      3.12 o 
  -5   1   7      523.92      499.91      9.68 o 
  -4   1   7       45.03       36.25      1.56 o 
  -3   1   7     1615.54     1723.80     25.64 o 
  -2   1   7      411.57      431.31      6.70 o 
   0   1   7     2800.12     2572.24    102.60 o 
   1   1   7      383.10      443.90     14.93 o 
   2   1   7      143.87      127.72      3.24 o 
   3   1   7      315.27      465.22     49.32 o 
   4   1   7     1119.70     1124.10     14.41 o 
  -8   2   7        4.16        6.93      0.89 o 
  -7   2   7       44.59       43.17      0.98 o 
  -6   2   7       84.76       71.50      1.20 o 
  -5   2   7       85.77       82.84      4.14 o 
  -4   2   7      938.90      945.62     14.54 o 
  -3   2   7      311.17      335.75      4.95 o 
  -2   2   7      582.25      624.23      9.60 o 
  -1   2   7     1697.27     1768.38     35.81 o 
   0   2   7     1403.46     1446.89     34.49 o 
   1   2   7     3960.05     4122.09     88.03 o 
   2   2   7     2294.78     2547.82     64.60 o 
   3   2   7      722.58      754.57     21.27 o 
   4   2   7      107.10       89.10      1.54 o 
   5   2   7        5.63        3.00      0.64 o 
   6   2   7       57.28       62.70      2.37 o 
  -7   3   7       30.47       28.82      0.76 o 
  -6   3   7        4.30        2.76      0.30 o 
  -5   3   7      115.78      102.11      3.26 o 
  -4   3   7       65.64       66.26      3.55 o 
  -3   3   7      329.41      301.20      5.64 o 
  -2   3   7     1104.61     1210.68     38.76 o 
  -1   3   7     5907.62     6256.04    122.04 o 
   0   3   7      788.44      928.25     13.94 o 
   1   3   7      145.52      155.75      2.76 o 
   2   3   7      201.63      225.76      3.95 o 
   3   3   7        1.62        7.83      0.35 o 
   4   3   7      386.15      395.57      4.87 o 
   5   3   7        3.11        3.72      0.88 o 
   6   3   7        5.13        5.59      0.56 o 
   7   3   7       33.87       37.47      0.76 o 
  -7   4   7       93.42       95.29      2.07 o 
  -6   4   7       17.96       16.46      0.46 o 
  -5   4   7       16.29       14.82      0.42 o 
  -4   4   7      690.88      670.39     15.20 o 
  -3   4   7        2.07        9.14      0.92 o 
  -2   4   7      334.29      335.46     11.28 o 
  -1   4   7       28.33       41.95      1.59 o 
   0   4   7      822.34      778.21      9.04 o 
   1   4   7     2648.99     2927.69     83.66 o 
   2   4   7      180.36      150.83      2.36 o 
   3   4   7       82.95       76.49      1.31 o 
   4   4   7       13.19       17.40      0.62 o 
   5   4   7       19.47       20.83      0.55 o 
   6   4   7       55.82       53.90      0.75 o 
   7   4   7        6.35        6.40      0.44 o 
  -6   5   7      211.86      209.88      2.99 o 
  -5   5   7       26.19       27.02      1.03 o 
  -4   5   7       44.24       40.81      1.77 o 
  -3   5   7      163.63      164.65      6.22 o 
  -2   5   7     1025.42     1074.09     16.39 o 
  -1   5   7       89.07       90.94      3.99 o 
   0   5   7        9.15        5.19      1.03 o 
   2   5   7        0.29        6.21      1.18 o 
   3   5   7       21.88       21.47      0.68 o 
   4   5   7      439.62      429.51      3.96 o 
   5   5   7        0.21        0.94      0.21 o 
   6   5   7        3.22        3.99      0.30 o 
   7   5   7        0.68        0.59      0.21 o 
  -6   6   7       78.60       82.26      1.78 o 
  -5   6   7      106.49      117.49      2.37 o 
  -4   6   7        0.29        0.59      0.44 o 
  -3   6   7      381.52      386.67      4.77 o 
  -2   6   7       42.28       51.05      0.74 o 
  -1   6   7     1417.34     1376.12     12.72 o 
   0   6   7       77.67       71.00      1.77 o 
   1   6   7      208.67      197.62      4.74 o 
   2   6   7       31.77       32.01      0.78 o 
   3   6   7       35.01       39.10      1.13 o 
   4   6   7       27.50       27.35      0.61 o 
   5   6   7       42.07       38.63      0.79 o 
   6   6   7      115.43      113.42      1.64 o 
  -4   7   7      105.74      112.76      2.37 o 
  -3   7   7        0.12        0.47      0.25 o 
  -2   7   7      318.73      307.80      4.72 o 
  -1   7   7        0.04        0.07      0.15 o 
   0   7   7       23.90       26.97      0.89 o 
   1   7   7        0.00        0.20      0.30 o 
   2   7   7       74.07       81.36      2.09 o 
   3   7   7        6.10        5.63      0.42 o 
   4   7   7       93.81       93.80      2.37 o 
   5   7   7        0.42        0.59      0.30 o 
  -2   8   7      131.43      138.86      3.26 o 
  -1   8   7       30.19       36.07      1.48 o 
   0   8   7      125.64      143.13      1.69 o 
   1   8   7       25.66       28.21      0.68 o 
   2   8   7        2.39        1.93      0.21 o 
   3   8   7        0.04        0.00      0.30 o 
  -3  -8   8        0.04       -0.15      0.21 o 
  -2  -8   8        0.82        0.44      0.21 o 
  -1  -8   8        8.50       10.35      0.51 o 
   0  -8   8       57.54       54.01      1.33 o 
   1  -8   8        5.45        6.24      1.03 o 
   2  -8   8       92.40       95.59      2.37 o 
  -5  -7   8        5.48        6.21      0.59 o 
  -4  -7   8       14.42       16.38      0.39 o 
  -3  -7   8       33.33       34.03      0.65 o 
  -2  -7   8        1.17        0.00      0.20 o 
  -1  -7   8       70.68       81.81      1.34 o 
   0  -7   8       42.65       37.26      1.05 o 
   1  -7   8      192.16      176.06      2.39 o 
   2  -7   8       32.52       33.88      0.64 o 
   3  -7   8       15.97       15.79      0.40 o 
   4  -7   8       87.70       92.49      1.56 o 
  -5  -6   8      189.85      209.46      4.74 o 
  -4  -6   8        8.92       12.87      0.61 o 
  -3  -6   8       61.64       55.47      1.02 o 
  -2  -6   8       88.35       71.75      1.17 o 
  -1  -6   8       66.38       55.76      1.25 o 
   0  -6   8      474.88      427.96      6.09 o 
   1  -6   8     2048.14     1936.85     25.74 o 
   2  -6   8        9.81        8.88      0.38 o 
   3  -6   8      212.67      218.80      2.78 o 
   4  -6   8        1.69        1.77      0.42 o 
   5  -6   8       21.72       24.54      0.70 o 
   6  -6   8      140.93      152.24      3.26 o 
  -6  -5   8       58.50       66.34      2.07 o 
  -5  -5   8       56.38       56.62      0.93 o 
  -4  -5   8        0.42        1.40      0.18 o 
  -3  -5   8        3.79        2.36      0.59 o 
  -2  -5   8       41.11       39.92      1.77 o 
  -1  -5   8      292.68      293.35      6.03 o 
   0  -5   8       14.48       13.30      1.48 o 
   1  -5   8      446.19      440.48      7.96 o 
   2  -5   8      239.74      229.82      4.08 o 
   3  -5   8       25.81       24.05      0.77 o 
   4  -5   8      157.55      143.63      1.55 o 
   5  -5   8       35.17       38.20      0.82 o 
   6  -5   8       80.81       90.86      1.53 o 
   7  -5   8       21.33       22.77      0.89 o 
  -7  -4   8       27.41       29.74      1.03 o 
  -6  -4   8       60.51       66.57      1.03 o 
  -5  -4   8       16.81       14.48      0.44 o 
  -4  -4   8      151.30      129.98      4.15 o 
  -3  -4   8        1.55        0.89      0.59 o 
  -2  -4   8       32.53       26.91      1.48 o 
  -1  -4   8       84.08      105.39      1.76 o 
   0  -4   8      254.89      283.65      4.16 o 
   1  -4   8      657.21      759.12     21.77 o 
   2  -4   8       30.29       32.57      0.85 o 
   3  -4   8       75.17       72.26      1.42 o 
   4  -4   8       16.30       18.09      0.60 o 
   5  -4   8      371.55      356.19      3.49 o 
   6  -4   8      216.41      206.08      2.64 o 
   7  -4   8       21.53       23.73      0.89 o 
  -8  -3   8        4.66        3.84      0.30 o 
  -7  -3   8       73.69       75.59      1.38 o 
  -6  -3   8       25.84       28.66      0.91 o 
  -5  -3   8       46.08       58.43      1.34 o 
  -4  -3   8        0.04        3.19      1.03 o 
  -3  -3   8      781.11      781.17     13.92 o 
  -2  -3   8       31.90       40.86      0.93 o 
  -1  -3   8      240.43      280.63      4.06 o 
   0  -3   8     1140.42     1177.73     19.32 o 
   1  -3   8     1273.86     1382.53     18.46 o 
   2  -3   8      181.33      213.42      5.78 o 
   3  -3   8      297.05      267.30      3.76 o 
   4  -3   8      330.07      295.81      4.21 o 
   5  -3   8      155.34      135.10      1.97 o 
   6  -3   8        1.71        1.82      0.19 o 
   7  -3   8       32.52       30.67      0.71 o 
  -8  -2   8       60.63       55.08      1.77 o 
  -7  -2   8        0.49        0.69      0.34 o 
  -6  -2   8      167.91      158.31      2.82 o 
  -5  -2   8      108.45      103.01      2.40 o 
  -4  -2   8       60.29       51.07      1.28 o 
  -3  -2   8        0.26        1.41      0.26 o 
  -2  -2   8      520.24      528.46     12.97 o 
  -1  -2   8       48.90       44.64      2.07 o 
   0  -2   8      443.57      393.53      9.38 o 
   1  -2   8       41.86       49.89      1.70 o 
   2  -2   8      802.15      685.79      9.81 o 
   3  -2   8      598.65      620.34      9.55 o 
   4  -2   8       24.52       22.47      1.18 o 
   5  -2   8      410.89      411.57      6.67 o 
  -8  -1   8       48.83       51.66      1.63 o 
  -7  -1   8      119.84      111.91      2.19 o 
  -6  -1   8       11.89       12.34      0.48 o 
  -5  -1   8        0.38        2.40      0.74 o 
  -4  -1   8        3.33        3.11      0.38 o 
  -3  -1   8       52.29       68.47      1.38 o 
  -2  -1   8       58.80       60.15      1.32 o 
  -1  -1   8      811.42      852.83     19.77 o 
   0  -1   8     1019.96     1004.80     23.22 o 
   1  -1   8      321.89      342.92      8.10 o 
   3  -1   8        2.07        2.11      0.30 o 
   4  -1   8      116.99      137.07      3.85 o 
  -8   0   8       33.75       39.33      1.48 o 
  -7   0   8      144.28      132.21      2.33 o 
  -6   0   8      143.70      144.85      2.07 o 
  -5   0   8      224.75      222.08      5.33 o 
  -4   0   8     1992.55     2091.91     26.29 o 
  -3   0   8     2720.02     3133.25     38.88 o 
  -2   0   8        0.00        1.68      0.33 o 
  -1   0   8     3853.88     4148.63    113.79 o 
   0   0   8     2573.71     2299.06    148.91 o 
   1   0   8     1240.63     1194.37     26.86 o 
   2   0   8        1.72        2.36      0.59 o 
   3   0   8     6675.77     7479.81    341.31 o 
  -8   1   8      186.74      193.20      4.44 o 
  -7   1   8       92.67       94.39      1.70 o 
  -6   1   8       33.82       35.99      0.89 o 
  -5   1   8      129.35      134.29      3.34 o 
  -4   1   8       84.87       85.60      1.99 o 
  -3   1   8      259.00      255.35      4.58 o 
  -2   1   8       69.11       65.13      1.35 o 
  -1   1   8       87.17       74.34      2.67 o 
   0   1   8      722.88      707.62     19.57 o 
   1   1   8       36.09       31.06      1.48 o 
   2   1   8       12.15       24.54      1.48 o 
   3   1   8     3015.25     3142.99     63.26 o 
   4   1   8      318.34      318.61      4.43 o 
  -8   2   8       40.13       42.52      1.92 o 
  -7   2   8        0.81        0.89      0.26 o 
  -6   2   8      105.55      102.66      1.61 o 
  -4   2   8      269.84      264.99      4.75 o 
  -3   2   8      167.28      162.49      2.62 o 
  -2   2   8     2245.96     2471.44     36.52 o 
  -1   2   8      159.11      164.49      3.28 o 
   1   2   8     1076.98     1126.89     17.31 o 
   2   2   8        8.09       26.61      1.05 o 
   3   2   8      817.56      858.44     13.81 o 
   4   2   8      108.72       88.15      1.54 o 
   5   2   8      266.27      251.73      4.61 o 
  -7   3   8        1.20        2.53      0.44 o 
  -6   3   8        5.52        3.97      0.31 o 
  -5   3   8      127.62      122.52      1.89 o 
  -4   3   8      220.74      199.45      7.71 o 
  -3   3   8        1.64        3.47      0.49 o 
  -2   3   8      348.12      385.50      6.37 o 
  -1   3   8      839.92      980.77     19.14 o 
   0   3   8     2557.80     2570.80     28.83 o 
   1   3   8      179.36      202.76      3.51 o 
   2   3   8      394.05      410.19      6.73 o 
   3   3   8       20.15       10.25      0.50 o 
   4   3   8      188.41      170.66      2.38 o 
   5   3   8        6.22        6.17      0.51 o 
   6   3   8       73.13       75.01      1.14 o 
   7   3   8        7.76        8.95      0.59 o 
  -7   4   8        3.87        3.25      0.30 o 
  -6   4   8      130.02      131.69      3.48 o 
  -5   4   8        2.33        1.65      0.22 o 
  -3   4   8       37.17       45.10      1.92 o 
  -2   4   8       60.22       71.29      3.55 o 
  -1   4   8       67.35       50.54      2.10 o 
   0   4   8       54.07       57.26      1.10 o 
   1   4   8      905.98      945.69     27.83 o 
   2   4   8      212.69      209.19      3.08 o 
   3   4   8      265.44      286.17      3.66 o 
   4   4   8        7.80        5.79      0.55 o 
   5   4   8      138.95      137.75      1.46 o 
   6   4   8       15.75       15.28      0.46 o 
   7   4   8      126.36      142.04      2.06 o 
  -6   5   8       20.79       18.92      0.59 o 
  -5   5   8        0.50        1.18      0.59 o 
  -4   5   8       95.51      108.55      1.91 o 
  -3   5   8        8.47        8.57      1.18 o 
  -2   5   8      143.74      136.70      2.62 o 
  -1   5   8      312.35      284.44      6.23 o 
   0   5   8      134.54      167.57      3.26 o 
   1   5   8       95.76      100.02      4.14 o 
   2   5   8       72.46       65.08      3.25 o 
   3   5   8      897.19      860.33     10.68 o 
   4   5   8      268.70      245.03      2.08 o 
   5   5   8        7.69        9.07      0.49 o 
   6   5   8       51.12       50.65      1.15 o 
   7   5   8        3.65        3.55      0.21 o 
  -6   6   8        1.23        1.18      0.30 o 
  -5   6   8       53.15       47.91      1.18 o 
  -4   6   8       38.21       33.40      1.63 o 
  -3   6   8       56.12       51.16      0.97 o 
  -2   6   8       25.14       21.20      0.67 o 
  -1   6   8       10.71       16.71      0.47 o 
   0   6   8      488.07      422.33      6.20 o 
   1   6   8      787.25      759.03     15.21 o 
   2   6   8        1.67        2.39      0.34 o 
   3   6   8       34.64       34.66      0.92 o 
   4   6   8        2.60        3.85      0.24 o 
   5   6   8        6.41        7.57      0.38 o 
   6   6   8       20.10       23.95      0.89 o 
  -4   7   8       45.38       47.16      0.92 o 
  -3   7   8        6.71        5.91      0.59 o 
  -2   7   8       19.16       21.91      0.89 o 
  -1   7   8      123.32      122.37      1.50 o 
   0   7   8       13.57       14.28      0.71 o 
   1   7   8      319.08      319.17      3.93 o 
   2   7   8       83.90       81.10      2.36 o 
   3   7   8      193.33      199.40      3.03 o 
   4   7   8       16.40       17.44      0.89 o 
   5   7   8        0.47        0.59      0.30 o 
  -2   8   8        2.29        2.96      0.59 o 
  -1   8   8        0.28        0.89      0.30 o 
   0   8   8       95.72      117.58      1.57 o 
   1   8   8       34.78       35.91      0.73 o 
   2   8   8       40.46       39.80      0.92 o 
   3   8   8       10.98       11.53      0.59 o 
  -3  -8   9        7.28        7.98      0.59 o 
  -2  -8   9        0.81        0.80      0.44 o 
  -1  -8   9       82.26       87.20      1.37 o 
   0  -8   9       35.77       42.45      1.05 o 
   1  -8   9      295.76      284.57      4.09 o 
   2  -8   9        0.15        0.30      0.21 o 
  -4  -7   9        0.17        0.37      0.15 o 
  -3  -7   9       96.10       98.50      1.38 o 
  -2  -7   9        1.63        2.27      0.26 o 
  -1  -7   9      221.89      218.42      3.45 o 
   0  -7   9       97.25       89.95      1.47 o 
   1  -7   9       33.21       25.72      0.98 o 
   2  -7   9      160.53      169.75      3.03 o 
   3  -7   9       37.64       39.63      0.67 o 
   4  -7   9        8.82        9.02      0.42 o 
  -6  -6   9        2.14        2.66      0.30 o 
  -5  -6   9        0.95        2.36      0.59 o 
  -4  -6   9      338.88      339.53      4.10 o 
  -3  -6   9       15.29       18.89      1.12 o 
  -2  -6   9       49.42       46.81      0.87 o 
  -1  -6   9       13.29       14.12      2.66 o 
   0  -6   9     2430.23     2393.59     42.82 o 
   1  -6   9       54.93       53.89      1.02 o 
   2  -6   9      134.64      132.81      1.62 o 
   3  -6   9        6.54        6.46      1.11 o 
   4  -6   9      114.09      119.64      2.35 o 
   5  -6   9       37.48       36.03      0.82 o 
  -6  -5   9        0.71        5.02      0.59 o 
  -5  -5   9      112.19      106.70      1.46 o 
  -4  -5   9      276.20      249.18      2.44 o 
  -3  -5   9      154.05      129.70      2.56 o 
  -2  -5   9       45.98       36.67      1.77 o 
  -1  -5   9       76.86       71.43      2.19 o 
   0  -5   9       13.18       12.19      0.76 o 
   1  -5   9      638.37      607.95      8.60 o 
   2  -5   9       29.49       31.34      1.05 o 
   3  -5   9        4.40        3.24      0.38 o 
   4  -5   9       30.31       31.96      0.94 o 
   5  -5   9       58.76       64.06      1.07 o 
   6  -5   9        1.44        2.83      0.24 o 
  -7  -4   9      152.69      144.99      2.37 o 
  -6  -4   9       41.40       41.45      1.20 o 
  -5  -4   9       77.16       61.89      0.97 o 
  -4  -4   9       19.61       18.03      1.18 o 
  -3  -4   9      476.85      490.20     11.59 o 
  -2  -4   9        5.46       10.64      0.71 o 
  -1  -4   9      551.39      530.63      7.34 o 
   0  -4   9       21.49       17.47      0.64 o 
   1  -4   9      270.75      251.60      4.94 o 
   2  -4   9        6.46       13.02      0.76 o 
   3  -4   9       40.54       33.23      0.85 o 
   4  -4   9        2.76        3.12      0.30 o 
   5  -4   9       11.48        9.37      0.40 o 
   6  -4   9        2.67        4.43      0.49 o 
   7  -4   9        3.31        3.55      0.26 o 
  -7  -3   9       41.11       42.76      1.05 o 
  -6  -3   9      178.89      181.96      2.78 o 
  -5  -3   9       97.09       98.25      2.09 o 
  -4  -3   9      391.66      387.34      5.53 o 
  -3  -3   9      370.23      380.80      5.48 o 
  -2  -3   9     1735.94     1685.99     22.02 o 
  -1  -3   9       58.55       62.34      1.65 o 
   0  -3   9      279.50      380.34      6.53 o 
   1  -3   9      694.11      789.71     11.99 o 
   2  -3   9      156.16      150.46      2.82 o 
   3  -3   9      144.43      141.02      2.70 o 
   4  -3   9        6.61        9.17      0.43 o 
   5  -3   9        1.56        2.11      0.18 o 
   6  -3   9      197.30      210.06      2.37 o 
   7  -3   9       20.62       21.35      0.53 o 
  -8  -2   9        3.47        2.69      0.30 o 
  -7  -2   9        2.63        2.23      0.38 o 
  -6  -2   9       61.85       58.56      1.46 o 
  -5  -2   9      875.45      800.03     30.31 o 
  -4  -2   9      117.51      119.67      2.29 o 
  -3  -2   9        5.57       22.26      1.49 o 
  -2  -2   9        8.70       10.21      0.42 o 
  -1  -2   9       19.33       18.21      1.57 o 
   0  -2   9      521.53      548.91     13.03 o 
   1  -2   9      305.54      294.89      4.75 o 
   2  -2   9      423.88      406.56      6.40 o 
   3  -2   9      609.26      555.79      8.61 o 
   4  -2   9      735.69      771.09     11.98 o 
   5  -2   9        4.38        2.35      0.24 o 
  -8  -1   9       10.78       10.63      0.49 o 
  -7  -1   9       23.52       21.94      1.18 o 
  -6  -1   9      146.07      130.68      1.83 o 
  -5  -1   9      155.16      139.15      3.03 o 
  -4  -1   9      604.84      584.52      8.55 o 
  -3  -1   9     1933.44     1977.71     27.26 o 
  -2  -1   9      455.13      467.92      6.38 o 
  -1  -1   9      527.93      507.20     12.05 o 
   0  -1   9     1860.56     1724.92     39.51 o 
   1  -1   9      732.05      642.20     14.83 o 
   3  -1   9       69.65       80.08      2.52 o 
   4  -1   9       14.15       12.42      0.89 o 
  -8   0   9        0.31        1.77      0.59 o 
  -7   0   9       63.23       54.67      1.04 o 
  -6   0   9      164.67      168.95      2.63 o 
  -5   0   9       62.74       50.28      2.07 o 
  -4   0   9     1570.34     1485.28     18.77 o 
  -3   0   9        9.63        3.64      0.32 o 
  -2   0   9      541.27      606.49      7.79 o 
  -1   0   9     4341.65     4668.27    128.03 o 
   0   0   9      218.44      195.00      5.94 o 
   1   0   9      273.65      257.33      7.44 o 
   2   0   9      714.51      754.95     25.63 o 
   3   0   9     4129.86     4551.18    144.00 o 
  -8   1   9        6.69        8.87      0.89 o 
  -7   1   9       61.93       54.92      1.20 o 
  -6   1   9        3.65        4.27      0.32 o 
  -5   1   9       91.61       83.75      3.70 o 
  -4   1   9        5.85        1.94      0.38 o 
  -3   1   9      255.61      238.16      4.05 o 
  -2   1   9       38.80       42.53      1.00 o 
  -1   1   9     4461.42     4020.76    361.73 o 
   1   1   9       78.96       75.80      3.26 o 
   2   1   9      654.10      779.16     25.73 o 
   3   1   9     1758.76     2105.32     40.21 o 
   4   1   9     1226.27     1270.48     16.33 o 
  -8   2   9        7.80        8.28      0.30 o 
  -7   2   9        5.30        5.82      0.49 o 
  -6   2   9        1.17        1.18      0.24 o 
  -5   2   9       72.17       71.59      2.96 o 
  -4   2   9      125.23      135.66      6.99 o 
  -3   2   9     1067.93     1164.61     15.75 o 
  -2   2   9     1940.10     1969.86     29.24 o 
  -1   2   9      676.08      738.15     13.21 o 
   0   2   9      126.73      153.54      5.78 o 
   1   2   9      889.02      970.25     14.94 o 
   2   2   9     1773.47     1779.91     38.39 o 
   3   2   9       11.20        5.01      0.35 o 
   4   2   9      172.26      190.02      2.88 o 
   5   2   9        6.48        5.04      0.49 o 
  -7   3   9        0.04       -0.21      0.21 o 
  -6   3   9      285.31      265.55      3.18 o 
  -5   3   9      454.96      425.21      5.85 o 
  -4   3   9       25.37       23.36      2.07 o 
  -3   3   9      324.09      333.78      5.71 o 
  -2   3   9      116.29      100.27      2.42 o 
  -1   3   9      203.92      201.94      2.79 o 
   0   3   9     1657.71     1672.60     20.41 o 
   1   3   9     4949.44     5420.45     81.21 o 
   2   3   9        1.04        0.59      0.17 o 
   3   3   9      373.45      386.40      5.51 o 
   4   3   9       54.97       44.80      0.92 o 
   5   3   9      135.97      151.90      2.62 o 
   6   3   9       26.56       30.62      0.56 o 
   7   3   9       26.95       28.68      0.59 o 
  -7   4   9        1.73        3.25      0.26 o 
  -6   4   9        2.23        1.95      0.24 o 
  -5   4   9      708.03      655.59      7.23 o 
  -3   4   9      322.04      313.18      9.94 o 
  -2   4   9     1518.16     1591.74     21.59 o 
  -1   4   9     1932.69     1943.88     23.91 o 
   0   4   9     2840.91     2920.57     36.16 o 
   1   4   9       76.70       83.73      3.55 o 
   2   4   9      134.11      107.76      1.79 o 
   3   4   9      801.03      774.96      8.98 o 
   4   4   9       40.81       50.91      1.42 o 
   5   4   9       47.04       43.00      0.66 o 
   6   4   9        3.66        3.66      0.25 o 
   7   4   9       10.50        7.89      1.03 o 
  -6   5   9      178.01      190.93      2.22 o 
  -5   5   9      199.88      199.97      2.52 o 
  -4   5   9      235.91      225.89      3.49 o 
  -3   5   9       66.24       66.85      3.25 o 
  -2   5   9      288.37      286.18      4.42 o 
  -1   5   9      502.62      503.15      9.22 o 
   0   5   9       44.15       32.22      0.76 o 
   1   5   9        5.17        9.46      1.18 o 
   2   5   9        6.36        2.66      0.89 o 
   3   5   9       53.91       42.28      1.11 o 
   4   5   9       90.42       82.10      0.87 o 
   5   5   9      183.92      173.83      1.87 o 
   6   5   9      123.50      117.89      1.57 o 
  -5   6   9       14.08       17.15      1.03 o 
  -4   6   9       29.39       28.60      0.76 o 
  -3   6   9       27.56       36.29      1.03 o 
  -2   6   9        1.41        1.06      0.25 o 
  -1   6   9      339.73      326.91      3.33 o 
   0   6   9       20.43       22.88      2.54 o 
   1   6   9      628.10      601.12     17.71 o 
   2   6   9        1.54        2.30      0.24 o 
   3   6   9       53.80       56.65      1.25 o 
   4   6   9      163.25      174.03      2.67 o 
   5   6   9      246.08      224.96      4.30 o 
   6   6   9       51.56       48.69      0.92 o 
  -4   7   9       51.62       56.22      1.25 o 
  -3   7   9       19.32       20.69      0.89 o 
  -2   7   9      161.02      172.05      2.82 o 
  -1   7   9       35.12       29.82      0.64 o 
   0   7   9      322.08      317.25      4.71 o 
   1   7   9       23.89       18.69      0.61 o 
   2   7   9       34.14       33.84      0.74 o 
   3   7   9       22.45       23.73      0.74 o 
   4   7   9      158.59      164.07      3.55 o 
   5   7   9        1.84        2.07      0.30 o 
  -2   8   9       44.48       48.50      1.48 o 
  -1   8   9       17.91       21.29      1.18 o 
   0   8   9      113.63      112.81      1.57 o 
   1   8   9       41.69       43.51      0.73 o 
   2   8   9       50.87       63.56      1.07 o 
   3   8   9       12.51       12.42      0.59 o 
  -2  -8  10        8.67        7.40      0.42 o 
  -1  -8  10        0.04        0.20      0.17 o 
   0  -8  10       88.32       75.46      1.46 o 
   2  -8  10       62.52       65.08      1.48 o 
  -4  -7  10      142.15      135.36      1.96 o 
  -3  -7  10       48.34       47.34      0.80 o 
  -2  -7  10        1.49        0.81      0.24 o 
  -1  -7  10       12.62       11.97      0.63 o 
   0  -7  10       27.78       30.36      0.73 o 
   1  -7  10        7.43        7.69      0.59 o 
   2  -7  10        6.95        6.68      0.32 o 
   3  -7  10       56.59       58.79      0.88 o 
   4  -7  10      117.25      121.72      2.66 o 
  -5  -6  10       56.96       57.38      1.77 o 
  -4  -6  10       47.24       40.67      0.90 o 
  -3  -6  10      319.33      311.82      3.88 o 
  -2  -6  10        1.44        1.57      0.30 o 
  -1  -6  10      480.76      451.43      5.95 o 
   0  -6  10      331.89      318.53      5.06 o 
   1  -6  10        0.18        0.96      0.47 o 
   2  -6  10       71.19       71.35      1.00 o 
   3  -6  10       55.66       61.69      1.02 o 
   4  -6  10       14.22       16.08      0.55 o 
   5  -6  10       38.88       42.20      0.82 o 
  -6  -5  10       18.86       21.98      0.71 o 
  -5  -5  10      113.44      117.87      1.63 o 
  -4  -5  10      170.97      175.26      2.06 o 
  -3  -5  10       21.33       25.12      0.69 o 
  -2  -5  10       63.91       59.64      1.42 o 
  -1  -5  10        0.16        0.59      0.38 o 
   0  -5  10       29.87       32.90      1.34 o 
   1  -5  10      320.55      286.98      4.93 o 
   2  -5  10       98.82       96.80      2.19 o 
   3  -5  10       18.09       16.57      0.68 o 
   4  -5  10        1.56        0.97      0.30 o 
   5  -5  10        6.31        5.61      1.39 o 
   6  -5  10       11.97       16.32      0.45 o 
  -7  -4  10       34.28       33.20      0.71 o 
  -6  -4  10      106.36      100.47      1.66 o 
  -5  -4  10        1.53        1.18      0.44 o 
  -4  -4  10      176.09      173.55      5.03 o 
  -3  -4  10       38.62       40.22      1.77 o 
  -2  -4  10      668.68      646.18     11.74 o 
  -1  -4  10      195.36      204.01      3.14 o 
   0  -4  10       12.23       12.00      0.52 o 
   1  -4  10       68.60       99.40      2.96 o 
   2  -4  10      467.34      433.81      5.87 o 
   3  -4  10       51.89       52.86      1.56 o 
   4  -4  10      148.66      135.07      1.99 o 
   5  -4  10      627.82      609.31      6.19 o 
   6  -4  10        5.80        4.33      0.30 o 
   7  -4  10      101.37      105.37      1.92 o 
  -7  -3  10       76.19       77.72      2.22 o 
  -6  -3  10      140.14      134.65      2.19 o 
  -5  -3  10       34.64       31.04      0.74 o 
  -4  -3  10      273.18      288.92      4.27 o 
  -3  -3  10       30.35       23.79      1.01 o 
  -2  -3  10       94.47       71.77      2.55 o 
  -1  -3  10       31.88       39.74      1.20 o 
   0  -3  10        5.01        6.63      0.49 o 
   1  -3  10      818.92      862.60     13.07 o 
   2  -3  10      134.28      107.32      2.19 o 
   3  -3  10        3.64        4.33      0.44 o 
   4  -3  10       82.09       80.14      1.47 o 
   5  -3  10        2.65        1.37      0.22 o 
   6  -3  10       41.46       38.94      0.68 o 
   7  -3  10       85.47       90.19      1.42 o 
  -8  -2  10      116.31      124.35      2.96 o 
  -7  -2  10      258.19      256.05      4.08 o 
  -6  -2  10      553.94      538.70      7.88 o 
  -5  -2  10       45.20       44.72      1.13 o 
  -4  -2  10       80.64       76.57      1.47 o 
  -3  -2  10     2363.25     2469.93     24.67 o 
  -2  -2  10        0.43        1.03      0.20 o 
  -1  -2  10      430.45      506.93      8.61 o 
   0  -2  10      980.32     1047.68     23.92 o 
   1  -2  10      163.79      185.84      2.70 o 
   2  -2  10        2.78        6.22      0.42 o 
   3  -2  10      670.79      648.96      9.98 o 
   4  -2  10     1528.66     1549.87     23.24 o 
   5  -2  10        0.82        1.18      0.59 o 
  -8  -1  10       84.99       92.03      1.67 o 
  -7  -1  10        4.80        4.22      0.59 o 
  -6  -1  10      301.39      307.30      3.71 o 
  -5  -1  10      498.27      445.39      7.86 o 
  -4  -1  10      430.27      445.31      6.68 o 
  -3  -1  10     1117.75     1182.07     16.52 o 
  -2  -1  10       63.96       59.98      1.14 o 
  -1  -1  10       13.17       15.56      0.92 o 
   0  -1  10      282.36      320.84      8.77 o 
   1  -1  10     1986.13     1878.20     31.52 o 
   2  -1  10       98.69      102.44      2.66 o 
   3  -1  10      705.76      680.33      8.60 o 
   4  -1  10        2.77        4.88      0.42 o 
  -8   0  10        1.68        1.18      0.21 o 
  -7   0  10       26.33       26.01      0.64 o 
  -6   0  10       44.03       41.08      0.86 o 
  -5   0  10      494.13      485.80     11.60 o 
  -4   0  10       11.61       20.63      0.67 o 
  -3   0  10      762.32      891.77     11.41 o 
  -2   0  10     2439.26     2632.61     32.62 o 
  -1   0  10     1737.89     1711.95     47.49 o 
   0   0  10      974.03     1028.83     28.71 o 
   1   0  10     2307.53     2305.73     63.29 o 
   2   0  10      857.39      919.77     19.82 o 
   3   0  10       12.50        4.26      0.38 o 
   4   0  10      333.99      296.30      7.13 o 
  -8   1  10       12.10       14.49      0.89 o 
  -7   1  10        9.13        6.92      0.49 o 
  -6   1  10      186.20      187.97      2.39 o 
  -5   1  10      123.59      117.86      3.12 o 
  -4   1  10      626.72      723.97     11.38 o 
  -3   1  10      259.59      285.30      4.80 o 
  -2   1  10      777.00      857.49     12.93 o 
  -1   1  10     1001.23      978.82     13.18 o 
   2   1  10      762.77      739.16     27.72 o 
   3   1  10        0.98        6.21      0.59 o 
   4   1  10       67.35       67.98      1.76 o 
  -7   2  10       11.96       14.80      1.33 o 
  -6   2  10      122.35      119.38      2.81 o 
  -5   2  10        6.81        7.98      1.18 o 
  -4   2  10       31.10       33.22      1.42 o 
  -3   2  10       47.91       63.69      1.32 o 
  -2   2  10      757.44      766.43     11.78 o 
  -1   2  10      983.33     1026.87     22.55 o 
   0   2  10        0.18        2.69      0.48 o 
   1   2  10      803.64      832.62     10.51 o 
   2   2  10       22.56       55.80      1.55 o 
   3   2  10      150.89      143.36      2.23 o 
   4   2  10      125.12      146.21      2.37 o 
   5   2  10       19.41       17.49      0.89 o 
  -7   3  10       92.72       94.17      1.64 o 
  -6   3  10      238.12      230.77      3.34 o 
  -5   3  10        3.14        2.21      0.30 o 
  -4   3  10      625.08      642.94     13.70 o 
  -3   3  10      293.53      304.70      5.28 o 
  -2   3  10      643.36      661.88     10.41 o 
  -1   3  10      133.68      138.60      2.67 o 
   0   3  10     3519.96     3759.38     45.56 o 
   1   3  10     1592.41     1780.69     27.02 o 
   2   3  10       64.18       57.51      1.43 o 
   3   3  10       45.91       67.59      1.33 o 
   4   3  10      168.98      162.83      2.26 o 
   5   3  10       29.88       36.77      1.02 o 
   6   3  10       14.11       16.33      0.45 o 
   7   3  10       24.09       26.31      0.59 o 
  -7   4  10       11.33       12.21      0.49 o 
  -6   4  10       93.92       94.19      1.70 o 
  -5   4  10      129.02      120.19      1.78 o 
  -4   4  10       52.21       57.08      2.07 o 
  -3   4  10        0.17        0.65      0.49 o 
  -2   4  10        0.13        1.61      0.26 o 
  -1   4  10      529.02      597.25      8.44 o 
   0   4  10      176.47      184.74      2.84 o 
   1   4  10      897.85      847.86     15.08 o 
   2   4  10      154.40      181.76      2.75 o 
   3   4  10      683.73      650.44      7.82 o 
   4   4  10       51.33       45.81      1.04 o 
   5   4  10       11.67        9.14      0.34 o 
   6   4  10      123.68      112.63      1.38 o 
   7   4  10      102.33      120.75      1.70 o 
  -6   5  10       41.77       38.74      0.92 o 
  -5   5  10       28.13       28.60      0.76 o 
  -4   5  10       34.95       36.94      1.03 o 
  -3   5  10       26.60       38.38      1.06 o 
  -2   5  10       76.38       69.93      1.59 o 
  -1   5  10      237.85      232.39      4.45 o 
   0   5  10       60.95       65.96      2.37 o 
   1   5  10       72.87       80.17      3.55 o 
   2   5  10      228.73      201.83      7.11 o 
   3   5  10       13.17       10.38      0.55 o 
   4   5  10      194.86      211.33      1.91 o 
   5   5  10      140.29      141.08      1.67 o 
   6   5  10       16.38       19.72      0.58 o 
  -5   6  10        1.36        2.80      0.59 o 
  -4   6  10       31.51       33.39      1.03 o 
  -3   6  10       16.22       18.99      0.76 o 
  -2   6  10      126.47      137.20      1.50 o 
  -1   6  10       18.85       17.58      0.55 o 
   0   6  10       91.77       86.09      2.30 o 
   1   6  10       65.71       61.54      1.46 o 
   2   6  10      264.94      244.35      3.84 o 
   3   6  10      105.58      107.59      1.98 o 
   4   6  10       26.68       22.01      1.63 o 
   5   6  10       55.71       52.13      0.98 o 
   6   6  10       61.31       68.11      1.14 o 
  -4   7  10        3.52        5.02      0.59 o 
  -3   7  10       68.61       66.56      1.77 o 
  -2   7  10       38.06       40.51      1.05 o 
  -1   7  10       27.94       25.09      0.55 o 
   0   7  10       14.89       16.66      0.61 o 
   1   7  10       51.32       57.21      1.07 o 
   2   7  10        4.65        4.24      0.24 o 
   3   7  10      210.86      218.40      3.85 o 
   4   7  10        2.68        2.36      0.59 o 
  -2   8  10       25.76       32.23      1.18 o 
  -1   8  10       28.35       28.54      0.84 o 
   0   8  10       64.41       67.52      1.04 o 
   1   8  10        9.83       10.35      0.49 o 
   2   8  10       68.40       79.48      1.28 o 
  -2  -8  11       24.03       25.87      0.63 o 
  -1  -8  11        0.92        0.20      0.19 o 
   0  -8  11      394.51      369.36      7.43 o 
   1  -8  11      466.81      435.50      8.33 o 
   2  -8  11        8.33       16.85      0.59 o 
  -4  -7  11        0.54        1.48      0.44 o 
  -3  -7  11       40.67       44.21      0.74 o 
  -2  -7  11        4.48        4.26      0.45 o 
  -1  -7  11        5.67       10.22      0.63 o 
   0  -7  11       15.18       11.40      0.63 o 
   1  -7  11      117.28      113.65      2.66 o 
   2  -7  11      112.97      114.56      1.40 o 
   3  -7  11       59.62       61.19      0.83 o 
   4  -7  11       46.96       52.42      0.98 o 
  -5  -6  11        0.40        1.48      0.59 o 
  -4  -6  11       32.61       37.03      0.99 o 
  -3  -6  11        0.62        1.21      0.43 o 
  -2  -6  11      304.61      292.27      3.30 o 
  -1  -6  11       44.46       47.86      0.87 o 
   0  -6  11        7.67        5.34      0.43 o 
   1  -6  11        0.88        1.86      0.93 o 
   2  -6  11      532.54      525.10      5.28 o 
   3  -6  11       50.40       50.02      0.96 o 
   4  -6  11       32.13       34.56      0.82 o 
   5  -6  11       18.91       21.26      0.84 o 
  -6  -5  11        2.59        3.17      0.44 o 
  -5  -5  11      120.02      116.51      1.63 o 
  -4  -5  11       33.49       26.28      0.60 o 
  -3  -5  11      498.04      448.83      5.24 o 
  -2  -5  11      214.12      188.59      3.70 o 
  -1  -5  11      355.67      339.98      4.27 o 
   0  -5  11      190.91      200.01      3.02 o 
   1  -5  11      107.91       94.73      2.09 o 
   2  -5  11        0.52        1.73      0.74 o 
   3  -5  11       55.41       51.28      0.95 o 
   4  -5  11       74.75       74.43      1.13 o 
   5  -5  11        8.87        7.76      0.43 o 
   6  -5  11        2.14        1.88      0.24 o 
  -7  -4  11       13.13       10.75      0.34 o 
  -6  -4  11        0.41        1.53      0.50 o 
  -5  -4  11       97.64       89.66      2.07 o 
  -4  -4  11      126.54      123.13      3.85 o 
  -3  -4  11        3.01        1.48      0.59 o 
  -2  -4  11       76.42       75.59      1.77 o 
  -1  -4  11       65.34       79.47      1.55 o 
   0  -4  11        3.38        1.74      0.24 o 
   1  -4  11      198.96      192.91      4.74 o 
   2  -4  11       12.25        8.41      0.51 o 
   3  -4  11       10.18        4.55      0.51 o 
   4  -4  11       52.09       53.69      0.88 o 
   5  -4  11       30.69       29.73      0.85 o 
   6  -4  11       82.07       87.58      1.67 o 
   7  -4  11       17.41       19.50      0.49 o 
  -7  -3  11        6.36        6.22      0.42 o 
  -6  -3  11       30.85       31.79      0.90 o 
  -5  -3  11       30.66       29.86      0.82 o 
  -4  -3  11       78.45       79.28      2.96 o 
  -2  -3  11      851.68      824.70     15.03 o 
  -1  -3  11      737.01      739.33      9.88 o 
   0  -3  11     2510.76     2341.98     37.92 o 
   1  -3  11       21.30       34.61      0.73 o 
   2  -3  11      212.16      207.62      3.66 o 
   3  -3  11     1126.20     1169.92     21.14 o 
   4  -3  11        0.62        0.97      0.62 o 
   5  -3  11        8.71        8.21      0.32 o 
   6  -3  11        1.87        1.82      0.20 o 
   7  -3  11       32.38       36.94      1.03 o 
  -8  -2  11       43.21       53.53      1.48 o 
  -7  -2  11       47.03       47.08      2.04 o 
  -6  -2  11       57.37       51.05      1.35 o 
  -5  -2  11        9.48       10.64      0.84 o 
  -4  -2  11      108.36      130.98      2.21 o 
  -3  -2  11      524.31      482.90      5.72 o 
  -2  -2  11      547.48      608.23      8.29 o 
  -1  -2  11     2597.25     2625.47     42.40 o 
   0  -2  11      658.79      607.24     13.43 o 
   1  -2  11       39.47       30.99      0.73 o 
   2  -2  11        8.37       15.45      0.72 o 
   3  -2  11     1776.62     1772.87     26.45 o 
   4  -2  11      693.34      731.23     14.16 o 
   5  -2  11      453.78      429.69      7.34 o 
  -8  -1  11       68.99       70.46      1.35 o 
  -7  -1  11        0.42        0.30      0.44 o 
  -6  -1  11        4.04        2.07      0.24 o 
  -5  -1  11      184.55      173.71      5.04 o 
  -4  -1  11     1335.11     1309.91     18.47 o 
  -3  -1  11       63.89       60.44      1.28 o 
  -2  -1  11      517.89      551.21      7.91 o 
  -1  -1  11       10.37        8.28      0.89 o 
   0  -1  11      181.04      143.87      4.75 o 
   1  -1  11      181.94      147.13      4.00 o 
   2  -1  11     1447.90     1454.28     21.17 o 
   3  -1  11      448.90      519.39      6.87 o 
   4  -1  11      253.80      230.38      4.08 o 
  -8   0  11        0.53        0.44      0.21 o 
  -7   0  11       11.43       14.31      0.43 o 
  -6   0  11      135.54      122.84      1.78 o 
  -5   0  11       67.37       64.48      2.66 o 
  -4   0  11      626.95      682.91      9.05 o 
  -3   0  11      543.08      612.00      8.04 o 
  -2   0  11      485.02      539.80      7.05 o 
  -1   0  11     1173.05     1312.47     36.59 o 
   0   0  11      674.60      629.31     17.69 o 
   1   0  11     2526.73     2444.21     51.54 o 
   2   0  11     1613.87     1564.73     33.13 o 
   3   0  11       87.60       74.92      1.43 o 
   4   0  11        4.15        1.77      0.59 o 
  -8   1  11       14.54       15.96      0.89 o 
  -7   1  11        8.88        8.49      0.61 o 
  -6   1  11       39.85       41.22      0.86 o 
  -5   1  11      433.81      407.29     10.40 o 
  -4   1  11       79.32       72.86      1.78 o 
  -3   1  11      820.81      906.96     13.88 o 
  -2   1  11        2.53        4.98      0.74 o 
  -1   1  11     1468.29     1466.32     19.61 o 
   0   1  11      113.07      112.28      2.96 o 
   1   1  11     2519.53     2533.21     53.28 o 
   2   1  11      337.57      350.21      6.70 o 
   3   1  11      935.62      874.82     13.90 o 
   4   1  11      132.01      154.96      3.01 o 
   5   1  11        3.07        4.43      0.59 o 
  -7   2  11        0.79        0.30      0.21 o 
  -6   2  11        6.69       10.64      0.53 o 
  -5   2  11      264.56      254.67      7.12 o 
  -4   2  11      482.69      480.08      9.34 o 
  -3   2  11      109.03      111.36      2.05 o 
  -2   2  11     1295.91     1286.35     19.59 o 
  -1   2  11       87.53      126.39      3.55 o 
   0   2  11     9172.56    10397.96    244.80 o 
   1   2  11      434.63      480.74      6.73 o 
   2   2  11      218.50      242.25      5.95 o 
   3   2  11      334.31      293.74      4.11 o 
   4   2  11      218.53      222.70      3.27 o 
   5   2  11       30.74       38.95      1.63 o 
  -7   3  11        5.98        4.99      1.03 o 
  -6   3  11      124.62      118.23      1.97 o 
  -5   3  11        1.11        1.34      0.30 o 
  -4   3  11      282.75      300.60      6.25 o 
  -3   3  11      186.63      176.75      3.40 o 
  -2   3  11      428.97      403.99      7.69 o 
  -1   3  11     1507.92     1612.99     21.78 o 
   0   3  11      211.81      271.91      6.52 o 
   1   3  11       22.55       25.00      0.82 o 
   2   3  11       51.99       75.64      1.37 o 
   3   3  11     1768.89     1779.94     22.48 o 
   4   3  11        2.25        1.94      0.32 o 
   5   3  11        9.41        5.18      0.46 o 
   6   3  11       75.61       75.14      1.00 o 
   7   3  11        0.09        0.30      0.30 o 
  -7   4  11       19.67       21.49      0.49 o 
  -6   4  11       21.64       22.85      0.71 o 
  -5   4  11      293.65      287.24      4.60 o 
  -4   4  11        0.23        4.14      0.89 o 
  -3   4  11      601.90      580.04     13.15 o 
  -2   4  11        9.06        5.49      0.43 o 
  -1   4  11       62.30       73.49      1.42 o 
   0   4  11      854.35      839.67     18.83 o 
   1   4  11      858.30      782.38     18.38 o 
   2   4  11        1.16        1.43      0.22 o 
   3   4  11      236.76      224.89      3.02 o 
   4   4  11      136.88      135.13      2.22 o 
   5   4  11        8.99        6.73      0.45 o 
   6   4  11       28.71       26.21      0.56 o 
   7   4  11       42.59       48.09      0.92 o 
  -6   5  11       14.82       15.37      0.49 o 
  -5   5  11        1.61        1.10      0.26 o 
  -4   5  11      666.22      670.96      9.15 o 
  -3   5  11      108.90      116.15      1.66 o 
  -2   5  11       40.91       30.34      1.06 o 
  -1   5  11      211.73      237.94      4.44 o 
   0   5  11      463.97      463.07     11.00 o 
   1   5  11      521.99      527.91     16.36 o 
   3   5  11       72.86       72.15      1.39 o 
   4   5  11        0.67        0.44      0.20 o 
   5   5  11        9.77       13.45      0.40 o 
   6   5  11       11.53       11.24      0.43 o 
  -5   6  11        0.62        0.89      0.21 o 
  -4   6  11       63.90       63.89      1.25 o 
  -3   6  11        0.86        0.74      0.21 o 
  -2   6  11       46.12       41.55      0.75 o 
  -1   6  11       82.41       87.97      1.42 o 
   0   6  11       78.74       77.99      1.25 o 
   1   6  11      237.70      228.08      3.66 o 
   2   6  11        8.70        8.80      0.61 o 
   3   6  11      211.16      206.82      2.73 o 
   4   6  11       38.51       41.40      1.48 o 
   5   6  11        9.26        9.88      0.49 o 
   6   6  11      103.46      103.61      2.37 o 
  -4   7  11        3.08        4.73      0.59 o 
  -3   7  11       98.46      104.17      2.66 o 
  -2   7  11       37.91       36.27      1.33 o 
  -1   7  11        9.97       12.76      0.38 o 
   0   7  11       21.70       20.48      0.61 o 
   1   7  11        0.09        0.39      0.23 o 
   2   7  11      244.94      261.70      3.97 o 
   3   7  11       33.07       34.89      1.18 o 
   4   7  11        1.89        2.96      0.59 o 
  -2   8  11        6.54        8.87      0.59 o 
  -1   8  11       22.11       22.03      0.84 o 
   0   8  11      141.32      149.81      2.03 o 
   1   8  11       42.84       41.90      0.88 o 
   2   8  11      112.29      112.87      1.59 o 
  -1  -8  12       26.60       24.69      0.63 o 
   0  -8  12      289.79      290.53      5.94 o 
   1  -8  12       17.12       18.03      0.89 o 
   2  -8  12        0.33        0.59      0.30 o 
  -4  -7  12       99.32      101.02      1.56 o 
  -3  -7  12        4.92        4.06      0.22 o 
  -2  -7  12       77.78       73.59      1.13 o 
  -1  -7  12        0.82        1.77      0.59 o 
   0  -7  12       15.27       13.01      0.63 o 
   1  -7  12       21.28       23.14      0.76 o 
   2  -7  12       16.81       16.70      0.60 o 
   3  -7  12       32.25       35.19      0.54 o 
   4  -7  12        5.54        4.89      0.89 o 
  -5  -6  12       47.27       47.32      1.48 o 
  -4  -6  12       49.28       51.82      1.24 o 
  -3  -6  12       28.88       32.06      0.87 o 
  -2  -6  12      103.29       86.32      1.47 o 
  -1  -6  12      251.27      247.94      4.08 o 
   0  -6  12      104.66      106.98      2.76 o 
   1  -6  12      113.50      102.28      1.34 o 
   2  -6  12        5.46        4.88      0.38 o 
   3  -6  12        0.74        0.41      0.24 o 
   4  -6  12       92.94       97.02      1.46 o 
   5  -6  12      116.95      125.09      1.85 o 
  -6  -5  12       55.12       58.64      1.14 o 
  -5  -5  12        3.21        3.20      0.20 o 
  -4  -5  12       53.58       54.67      1.00 o 
  -3  -5  12      203.72      198.39      2.27 o 
  -2  -5  12        2.18        3.28      0.49 o 
  -1  -5  12       35.65       39.27      0.96 o 
   0  -5  12        5.12        6.59      0.92 o 
   1  -5  12      286.68      256.74      4.50 o 
   2  -5  12        2.61        3.00      0.74 o 
   3  -5  12        6.29        9.33      0.43 o 
   4  -5  12       85.17       79.91      1.15 o 
   5  -5  12        0.15        0.41      0.20 o 
   6  -5  12       12.38       13.69      0.49 o 
  -7  -4  12        0.02       -0.15      0.44 o 
  -6  -4  12      179.87      179.65      2.55 o 
  -5  -4  12       37.59       38.16      0.89 o 
  -4  -4  12      285.10      265.24      3.26 o 
  -3  -4  12       89.52       89.65      3.25 o 
  -2  -4  12      503.90      497.46      7.96 o 
  -1  -4  12       62.41       50.81      1.73 o 
   0  -4  12       81.60       72.72      1.49 o 
   1  -4  12       10.17       13.01      0.89 o 
   2  -4  12       54.71       46.95      1.02 o 
   3  -4  12      168.27      165.82      2.06 o 
   4  -4  12      426.37      420.21      3.83 o 
   5  -4  12       50.90       54.46      0.95 o 
   6  -4  12       26.09       29.44      0.68 o 
   7  -4  12      187.79      198.56      3.26 o 
  -7  -3  12      147.81      149.85      2.51 o 
  -6  -3  12        9.18        9.44      0.56 o 
  -5  -3  12      274.84      260.65      2.97 o 
  -4  -3  12       35.18       30.46      1.48 o 
  -3  -3  12     1006.64     1002.49     19.45 o 
  -2  -3  12       55.24       61.43      1.31 o 
  -1  -3  12      292.76      308.07      9.05 o 
   0  -3  12       33.77       16.17      1.03 o 
   1  -3  12       74.16       55.45      1.35 o 
   2  -3  12        5.45        2.23      0.42 o 
   3  -3  12       10.78       13.20      0.74 o 
   4  -3  12       35.89       31.63      0.80 o 
   5  -3  12      139.18      117.47      1.40 o 
   6  -3  12        0.56        1.48      0.20 o 
  -7  -2  12      127.50      128.80      2.30 o 
  -6  -2  12       96.39       98.39      2.09 o 
  -5  -2  12      446.94      392.66      5.30 o 
  -4  -2  12       16.21       17.42      0.76 o 
  -3  -2  12      154.85      183.78      2.52 o 
  -2  -2  12     1300.10     1286.71     17.01 o 
  -1  -2  12      314.69      302.99      5.33 o 
   0  -2  12     1181.96     1094.94     18.11 o 
   1  -2  12     1144.68     1061.04     13.83 o 
   2  -2  12      369.90      399.98      4.52 o 
   3  -2  12        2.95        7.11      0.63 o 
   4  -2  12      276.38      281.08      3.98 o 
   5  -2  12        0.33        8.87      0.89 o 
   6  -2  12      171.09      146.00      3.85 o 
  -7  -1  12        6.78        6.22      0.63 o 
  -6  -1  12        2.54        4.00      0.42 o 
  -5  -1  12       18.17       20.56      1.05 o 
  -4  -1  12      200.47      202.12      3.87 o 
  -3  -1  12      336.17      318.15      4.87 o 
  -2  -1  12     1834.57     2064.03     34.98 o 
  -1  -1  12      657.76      654.56     34.66 o 
   0  -1  12      679.12      681.21     15.26 o 
   1  -1  12      817.24      766.04     13.11 o 
   2  -1  12       59.70       60.27      1.02 o 
   3  -1  12      568.04      605.18      7.91 o 
   4  -1  12      430.03      411.70      6.93 o 
   5  -1  12       34.92       31.34      1.48 o 
  -8   0  12        1.90        2.31      0.44 o 
  -7   0  12       16.28       20.29      0.61 o 
  -6   0  12        4.41        4.63      0.49 o 
  -5   0  12       57.12       56.49      2.37 o 
  -4   0  12       97.01       97.28      2.56 o 
  -3   0  12       87.08      110.85      1.83 o 
  -2   0  12     1861.26     2278.58     42.48 o 
  -1   0  12     1485.78     1671.85     29.79 o 
   0   0  12       98.51       78.00      3.85 o 
   1   0  12      588.66      601.31     13.15 o 
   2   0  12     1054.28     1048.91     22.56 o 
   3   0  12      412.14      416.61      6.73 o 
   4   0  12        0.53        2.07      0.42 o 
  -7   1  12        1.89        1.63      0.32 o 
  -6   1  12      530.84      504.50      5.68 o 
  -5   1  12      125.37      115.14      3.85 o 
  -4   1  12     1493.45     1477.21     26.55 o 
  -3   1  12        2.84        0.30      0.34 o 
  -2   1  12     1272.70     1441.34     28.65 o 
  -1   1  12     3006.37     3469.46     45.69 o 
   0   1  12        7.65        8.58      0.42 o 
   1   1  12     2319.33     2367.61     82.98 o 
   2   1  12      415.92      330.89      5.36 o 
   3   1  12        1.35        1.98      0.40 o 
   4   1  12       69.83       73.94      1.75 o 
   5   1  12        0.34        0.89      0.59 o 
  -7   2  12       49.66       54.38      1.63 o 
  -6   2  12      190.56      176.54      2.78 o 
  -5   2  12      531.82      493.55      5.88 o 
  -4   2  12        5.07        4.63      0.71 o 
  -3   2  12        6.18        4.71      0.51 o 
  -2   2  12      365.08      512.31     11.89 o 
  -1   2  12      288.91      369.11      8.61 o 
   0   2  12     1247.25     1312.49     19.95 o 
   1   2  12      600.33      540.03      7.55 o 
   2   2  12     2190.86     2120.84     32.47 o 
   3   2  12      252.77      316.04      4.45 o 
   4   2  12      178.03      149.83      2.42 o 
   5   2  12       12.56        9.68      0.58 o 
  -7   3  12      401.86      413.97      5.57 o 
  -6   3  12        0.17        0.69      0.59 o 
  -5   3  12       77.94       73.36      1.48 o 
  -4   3  12       73.63       79.87      2.96 o 
  -3   3  12      189.48      203.82      3.83 o 
  -2   3  12     1643.42     1720.86     21.33 o 
  -1   3  12        3.90        4.27      0.30 o 
   0   3  12       27.05       36.66      1.48 o 
   1   3  12        1.04        1.92      1.63 o 
   2   3  12     1107.88     1194.95     15.29 o 
   3   3  12        5.18       11.67      0.50 o 
   4   3  12      249.45      255.35      3.53 o 
   5   3  12      295.85      276.72      2.98 o 
   6   3  12       13.45       15.05      0.55 o 
   7   3  12        0.42        0.00      0.30 o 
  -7   4  12       16.94       19.51      0.59 o 
  -6   4  12      118.89      114.41      4.29 o 
  -5   4  12       45.25       46.72      2.07 o 
  -4   4  12      337.65      337.95      7.71 o 
  -3   4  12        2.40        3.25      0.89 o 
  -2   4  12       54.75       47.58      1.10 o 
  -1   4  12       75.33      110.14      1.91 o 
   0   4  12       58.44       57.09      2.07 o 
   1   4  12        0.03        0.69      0.30 o 
   2   4  12        0.51        0.79      0.30 o 
   3   4  12      438.69      393.88      6.02 o 
   4   4  12      195.18      177.45      1.95 o 
   5   4  12      800.94      740.92      6.19 o 
   6   4  12       10.18        7.39      0.42 o 
   7   4  12       54.06       63.96      0.98 o 
  -6   5  12       38.59       34.75      1.33 o 
  -5   5  12      212.49      208.54      3.20 o 
  -4   5  12       18.85       16.89      0.71 o 
  -3   5  12       39.10       37.30      0.79 o 
  -2   5  12       43.06       42.51      1.03 o 
  -1   5  12       11.34       14.11      0.71 o 
   0   5  12       16.17       13.30      0.89 o 
   1   5  12       90.82       86.69      3.85 o 
   2   5  12       24.25       26.90      2.07 o 
   3   5  12        9.02       10.14      0.55 o 
   4   5  12       43.31       39.19      0.66 o 
   5   5  12       76.20       81.84      1.22 o 
   6   5  12        5.07        8.49      0.74 o 
  -5   6  12       46.04       50.73      1.18 o 
  -4   6  12       29.11       28.78      1.63 o 
  -3   6  12       90.85      101.23      1.63 o 
  -2   6  12       27.63       29.28      3.70 o 
  -1   6  12        0.13        0.30      0.17 o 
   0   6  12       68.90       85.08      3.11 o 
   1   6  12       11.70       12.90      0.74 o 
   2   6  12        5.32        2.82      0.38 o 
   3   6  12      190.50      198.15      2.60 o 
   4   6  12       18.01       18.33      0.89 o 
   5   6  12        2.04        1.73      0.44 o 
  -4   7  12      162.87      170.04      4.15 o 
  -3   7  12      123.22      131.73      3.26 o 
  -2   7  12        0.13        0.69      0.26 o 
  -1   7  12       25.76       21.84      0.74 o 
   0   7  12       24.11       20.92      0.61 o 
   1   7  12       31.37       29.07      0.73 o 
   2   7  12        0.38        0.39      0.59 o 
   3   7  12      140.00      145.08      2.96 o 
   4   7  12       38.46       38.74      1.18 o 
  -1   8  12       13.66       15.26      0.74 o 
   0   8  12        0.04        0.69      0.19 o 
   1   8  12        2.69        1.85      0.24 o 
   2   8  12       14.95       14.32      0.51 o 
  -1  -8  13       23.57       16.85      0.89 o 
   1  -8  13        5.01        7.69      0.59 o 
  -4  -7  13        0.30        0.59      0.21 o 
  -3  -7  13       85.96       76.09      1.01 o 
  -2  -7  13       61.01       62.32      1.92 o 
  -1  -7  13       11.56       13.31      0.63 o 
   0  -7  13       18.69       16.26      0.63 o 
   1  -7  13        0.40        1.96      0.60 o 
   2  -7  13        2.80        3.14      0.22 o 
   3  -7  13       13.67       14.69      0.45 o 
   4  -7  13       31.08       32.82      0.71 o 
  -5  -6  13        0.52        0.89      0.30 o 
  -4  -6  13        2.17        2.03      0.22 o 
  -3  -6  13       69.87       63.71      1.13 o 
  -2  -6  13       14.82       12.58      0.63 o 
  -1  -6  13        9.61        6.26      0.48 o 
   0  -6  13      176.14      170.90      2.53 o 
   1  -6  13        4.66        4.40      0.37 o 
   2  -6  13        3.48        3.05      0.30 o 
   3  -6  13       50.89       50.10      0.93 o 
   4  -6  13      154.25      158.40      3.64 o 
   5  -6  13        2.63        3.21      0.43 o 
  -6  -5  13       20.38       20.59      0.49 o 
  -5  -5  13       15.49       17.18      0.45 o 
  -4  -5  13        9.33       11.45      0.43 o 
  -3  -5  13      167.56      158.58      1.91 o 
  -2  -5  13      109.03       99.40      1.66 o 
  -1  -5  13      138.94      138.78      2.56 o 
   0  -5  13      368.78      332.80      4.46 o 
   1  -5  13       50.04       50.00      1.46 o 
   2  -5  13        3.75        3.56      0.34 o 
   3  -5  13      717.32      683.98      6.48 o 
   4  -5  13       14.62       15.36      0.51 o 
   5  -5  13        1.92        2.53      0.24 o 
   6  -5  13        5.42        5.01      0.59 o 
  -7  -4  13      105.76      105.69      1.64 o 
  -6  -4  13      291.46      280.02      5.34 o 
  -5  -4  13      256.58      247.42      3.45 o 
  -4  -4  13      163.82      164.87      2.39 o 
  -3  -4  13       31.03       36.37      1.77 o 
  -2  -4  13      106.33      104.91      2.27 o 
  -1  -4  13      514.53      500.04      8.18 o 
   0  -4  13      483.18      446.10      7.73 o 
   1  -4  13      306.00      316.81      5.44 o 
   2  -4  13       73.35       59.10      1.25 o 
   3  -4  13      232.74      197.81      2.41 o 
   4  -4  13      253.63      256.16      2.74 o 
   5  -4  13        1.92        1.88      0.43 o 
   6  -4  13       80.63       88.87      1.48 o 
   7  -4  13       29.07       31.64      1.18 o 
  -7  -3  13       43.84       45.40      1.05 o 
  -6  -3  13      256.24      263.91      3.61 o 
  -5  -3  13       36.29       38.08      0.92 o 
  -4  -3  13      124.86      114.85      3.26 o 
  -3  -3  13      295.08      293.71      5.02 o 
  -2  -3  13      186.25      175.36      2.88 o 
  -1  -3  13      853.19      850.74     18.54 o 
   0  -3  13      197.40      184.59      4.15 o 
   1  -3  13      255.47      220.90      3.88 o 
   2  -3  13      334.23      322.55      4.45 o 
   3  -3  13      100.87      100.78      3.46 o 
   4  -3  13       14.23       13.67      0.54 o 
   5  -3  13      546.36      486.02      4.60 o 
   6  -3  13        5.33        7.33      0.30 o 
  -7  -2  13       17.41       19.39      0.84 o 
  -6  -2  13       40.70       38.20      1.48 o 
  -5  -2  13      248.05      232.53      2.80 o 
  -4  -2  13       70.15       73.07      1.88 o 
  -3  -2  13      262.28      252.68      5.93 o 
  -2  -2  13      311.42      341.58      5.56 o 
  -1  -2  13     1992.81     2255.66     36.66 o 
   0  -2  13      365.21      448.26      8.17 o 
   1  -2  13      997.95      837.22     15.20 o 
   2  -2  13       21.96       27.75      0.62 o 
   3  -2  13     1276.37     1262.81     15.69 o 
   4  -2  13      133.76      143.59      2.93 o 
   5  -2  13      125.22      126.57      2.72 o 
   6  -2  13       95.16       84.85      2.66 o 
  -8  -1  13        3.85        6.21      0.59 o 
  -7  -1  13        0.13        0.30      0.21 o 
  -6  -1  13        2.95        4.98      0.74 o 
  -5  -1  13       65.80       65.07      2.66 o 
  -4  -1  13      128.88      129.51      2.96 o 
  -3  -1  13      449.06      429.88      8.00 o 
  -2  -1  13     1127.40     1239.89     21.44 o 
  -1  -1  13      715.91      620.94     17.95 o 
   0  -1  13     1866.37     1829.40     29.68 o 
   1  -1  13       11.02        8.69      0.38 o 
   2  -1  13     2235.94     2274.10     27.31 o 
   3  -1  13      125.36      104.62      1.76 o 
   4  -1  13      621.69      587.63      9.68 o 
   5  -1  13        0.04        1.77      0.59 o 
  -8   0  13        0.10        0.30      0.30 o 
  -7   0  13        0.12       -0.30      0.44 o 
  -6   0  13        0.55        1.67      0.24 o 
  -5   0  13       11.18       14.48      1.18 o 
  -4   0  13      185.40      173.60      5.04 o 
  -3   0  13      396.95      402.01      6.55 o 
  -2   0  13     5629.51     6488.82    109.38 o 
  -1   0  13     1390.97     1470.48     19.58 o 
   0   0  13     1774.14     2116.36     35.68 o 
   1   0  13      983.33      946.65     20.45 o 
   2   0  13      565.90      528.18      8.33 o 
   3   0  13       83.66       72.65      1.67 o 
   4   0  13      525.06      560.62      9.15 o 
  -7   1  13       23.56       20.55      0.61 o 
  -6   1  13       81.89       73.15      1.22 o 
  -4   1  13       91.13       87.74      2.56 o 
  -3   1  13       90.72      128.55      2.57 o 
  -2   1  13       46.28       47.03      1.35 o 
  -1   1  13      670.64      737.55     11.81 o 
   0   1  13      113.69      160.18      4.00 o 
   1   1  13       76.10       55.05      1.26 o 
   2   1  13      107.64      148.70      7.40 o 
   3   1  13      201.82      178.07      2.73 o 
   4   1  13       66.65       76.40      1.86 o 
   5   1  13      146.35      152.96      5.33 o 
  -7   2  13        0.48        1.55      0.26 o 
  -6   2  13       50.68       56.85      1.77 o 
  -5   2  13      152.39      150.36      2.15 o 
  -4   2  13       25.82       37.30      1.63 o 
  -3   2  13     1370.39     1490.02     32.79 o 
  -2   2  13       56.66       32.23      0.71 o 
  -1   2  13     1191.56     1247.96     27.39 o 
   0   2  13     3352.54     3473.27     52.04 o 
   1   2  13       26.99       56.08      0.94 o 
   2   2  13      301.69      299.64      4.20 o 
   3   2  13        3.06        0.70      0.33 o 
   4   2  13        2.41        1.49      0.23 o 
   5   2  13      326.72      268.56      4.27 o 
   6   2  13       12.52       19.51      0.59 o 
  -7   3  13        0.19        2.07      0.30 o 
  -6   3  13        7.79        7.89      0.49 o 
  -5   3  13        0.28        1.45      0.44 o 
  -4   3  13      809.48      796.02     18.50 o 
  -3   3  13      430.48      433.31      8.47 o 
  -2   3  13       77.28       81.47      1.72 o 
  -1   3  13      572.66      617.00     14.00 o 
   0   3  13       14.99       28.97      1.48 o 
   1   3  13     1531.05     1567.94     27.09 o 
   2   3  13       22.34       27.40      0.70 o 
   3   3  13     1184.98     1163.60     13.25 o 
   4   3  13      153.00      154.47      2.39 o 
   5   3  13      322.42      335.63      3.51 o 
   6   3  13        8.39        6.13      0.27 o 
   7   3  13        1.21        1.18      0.30 o 
  -6   4  13       49.47       50.69      1.14 o 
  -5   4  13        1.76        2.13      0.26 o 
  -4   4  13       75.13       69.17      1.42 o 
  -3   4  13      200.82      197.18      4.44 o 
  -2   4  13      189.66      178.09      2.62 o 
  -1   4  13      193.77      174.22      4.74 o 
   0   4  13       71.82       63.31      2.37 o 
   1   4  13        4.61        9.16      0.71 o 
   2   4  13     1128.75     1118.08     33.26 o 
   3   4  13      149.95      129.92      3.29 o 
   4   4  13       57.69       49.87      0.82 o 
   5   4  13        0.18        0.99      0.26 o 
   6   4  13       48.66       52.79      0.94 o 
   7   4  13        0.08       -0.30      0.30 o 
  -6   5  13        1.17        1.63      0.30 o 
  -5   5  13       34.72       31.38      1.63 o 
  -4   5  13       21.87       19.25      0.71 o 
  -3   5  13       11.23       11.49      0.40 o 
  -2   5  13     1181.85     1084.25     10.92 o 
  -1   5  13       68.83       69.99      1.63 o 
   0   5  13       46.88       51.65      1.20 o 
   1   5  13        0.29        0.30      0.59 o 
   2   5  13      175.76      158.75      6.22 o 
   3   5  13       46.60       47.32      1.11 o 
   4   5  13      333.80      345.11      3.51 o 
   5   5  13        2.68        1.24      0.68 o 
   6   5  13        0.25        0.59      0.21 o 
  -5   6  13       40.86       36.53      0.76 o 
  -4   6  13      123.04      122.92      2.52 o 
  -3   6  13       34.94       32.80      0.89 o 
  -2   6  13       15.38       11.54      0.76 o 
  -1   6  13        0.90        0.89      0.21 o 
   0   6  13       66.76       65.69      1.56 o 
   1   6  13      339.30      326.42      7.57 o 
   2   6  13        0.03        0.00      0.17 o 
   3   6  13      259.21      254.86      3.12 o 
   4   6  13       20.59       25.42      1.18 o 
   5   6  13      333.50      335.00      4.48 o 
  -4   7  13       15.49       17.74      0.89 o 
  -3   7  13      170.96      176.63      2.91 o 
  -2   7  13       67.88       75.51      1.56 o 
  -1   7  13        5.71        4.73      0.26 o 
   0   7  13        8.24       10.70      0.92 o 
   1   7  13        5.24        2.76      0.53 o 
   2   7  13      399.45      376.56      5.45 o 
   3   7  13       72.82       74.64      1.42 o 
   4   7  13       24.97       27.20      1.18 o 
  -1   8  13       56.60       59.16      1.25 o 
   0   8  13       38.12       40.10      0.92 o 
   1   8  13       24.11       26.65      0.71 o 
   2   8  13      171.96      192.12      2.91 o 
  -3  -7  14        1.81        1.98      0.33 o 
  -2  -7  14       80.62       91.72      2.37 o 
  -1  -7  14        4.30        4.70      0.74 o 
   0  -7  14        6.80        7.05      0.38 o 
   1  -7  14        9.63        5.97      0.57 o 
   2  -7  14        0.23        0.52      0.23 o 
   3  -7  14       11.96       11.03      0.49 o 
   4  -7  14       20.71       20.40      0.59 o 
  -5  -6  14       33.34       38.44      1.18 o 
  -4  -6  14       54.98       55.87      1.32 o 
  -3  -6  14       24.49       27.50      0.68 o 
  -2  -6  14       58.66       51.64      1.14 o 
  -1  -6  14      100.79      103.60      1.61 o 
   0  -6  14       36.88       33.18      0.90 o 
   1  -6  14      183.30      172.26      2.02 o 
   2  -6  14        9.56        7.79      0.39 o 
   3  -6  14        1.61        0.53      0.20 o 
   4  -6  14       12.06       14.19      0.63 o 
   5  -6  14       49.91       51.46      1.48 o 
  -6  -5  14        0.08        0.30      0.30 o 
  -5  -5  14       14.07       15.84      0.38 o 
  -4  -5  14       88.39       86.94      1.35 o 
  -3  -5  14      120.97      121.47      1.59 o 
  -2  -5  14      283.33      264.97      3.61 o 
  -1  -5  14      421.78      392.18      4.14 o 
   0  -5  14        6.12        7.25      0.73 o 
   1  -5  14        5.03        5.50      0.63 o 
   2  -5  14        5.39        4.83      0.33 o 
   3  -5  14      101.95       91.29      1.46 o 
   4  -5  14       19.35       19.06      0.56 o 
   5  -5  14       16.84       16.66      0.74 o 
   6  -5  14       22.00       20.40      0.59 o 
  -6  -4  14        0.61        0.89      0.30 o 
  -5  -4  14        1.38        2.72      0.26 o 
  -4  -4  14       33.14       29.28      0.66 o 
  -3  -4  14      133.85      123.36      2.61 o 
  -2  -4  14     1070.15     1094.94     16.57 o 
  -1  -4  14       19.75       23.67      1.18 o 
   0  -4  14      144.51      151.07      2.91 o 
   1  -4  14       73.17       73.60      1.77 o 
   2  -4  14       27.32       32.26      0.85 o 
   3  -4  14      307.64      279.53      3.23 o 
   4  -4  14      194.96      192.23      1.94 o 
   5  -4  14        6.81        8.27      0.36 o 
   6  -4  14      107.47      114.21      1.85 o 
   7  -4  14       64.19       68.64      1.78 o 
  -7  -3  14       78.22       81.87      1.13 o 
  -6  -3  14       16.27       18.71      0.73 o 
  -5  -3  14      231.07      208.24      3.24 o 
  -4  -3  14       38.86       34.60      1.48 o 
  -3  -3  14      140.86      128.30      2.61 o 
  -2  -3  14      313.08      319.78      4.71 o 
  -1  -3  14      906.23      927.83     27.67 o 
   0  -3  14       34.71       52.45      1.42 o 
   1  -3  14      296.03      330.27      7.42 o 
   2  -3  14       69.03       86.85      1.59 o 
   3  -3  14       45.80       50.31      1.13 o 
   4  -3  14        6.45        7.19      0.44 o 
   5  -3  14       13.70       15.13      0.57 o 
   6  -3  14       17.92       14.47      0.49 o 
  -7  -2  14       28.91       31.34      0.84 o 
  -6  -2  14        1.75        1.86      0.59 o 
  -5  -2  14      605.65      563.08      8.00 o 
  -4  -2  14      509.96      496.00      8.08 o 
  -3  -2  14      152.59      175.76      4.29 o 
  -2  -2  14       36.90       40.42      1.00 o 
   0  -2  14      712.17      709.37     11.88 o 
   1  -2  14       26.22       28.51      0.73 o 
   2  -2  14       14.85        9.95      0.52 o 
   3  -2  14      521.20      480.02      6.34 o 
   4  -2  14       60.80       65.24      1.67 o 
   5  -2  14       52.83       49.91      0.96 o 
   6  -2  14       72.15       66.22      2.37 o 
  -7  -1  14        6.14        7.09      0.49 o 
  -6  -1  14      133.58      131.59      2.51 o 
  -5  -1  14      432.07      407.84      4.88 o 
  -4  -1  14       11.68        8.87      0.89 o 
  -3  -1  14       40.75       46.49      1.63 o 
  -2  -1  14      187.35      215.44      3.26 o 
  -1  -1  14      947.70      977.85     22.35 o 
   0  -1  14      686.32      683.24      9.09 o 
   1  -1  14      115.99      115.92      1.60 o 
   2  -1  14        6.02        8.68      1.33 o 
   3  -1  14      531.57      503.74      6.70 o 
   4  -1  14       31.29       22.64      0.84 o 
   5  -1  14        1.14        3.25      0.59 o 
  -7   0  14        2.45        2.40      0.42 o 
  -6   0  14       34.18       31.93      0.91 o 
  -4   0  14      477.76      475.68     11.59 o 
  -3   0  14      344.55      324.81      6.35 o 
  -2   0  14      189.22      180.98      3.77 o 
  -1   0  14      918.05      927.62     11.95 o 
   0   0  14      140.09      185.77      4.44 o 
   1   0  14      416.74      422.50      6.73 o 
   2   0  14       83.45       56.50      1.35 o 
   3   0  14      256.01      239.39      4.19 o 
   4   0  14       40.93       53.39      1.46 o 
   5   0  14       51.56       57.08      2.96 o 
  -7   1  14      118.78      125.39      1.74 o 
  -6   1  14      279.15      259.73      3.18 o 
  -5   1  14        1.25        1.31      0.24 o 
  -4   1  14      963.70      931.18     21.23 o 
  -3   1  14       36.24       50.78      1.56 o 
  -2   1  14     2625.17     2802.67     47.76 o 
  -1   1  14       33.67       47.32      1.25 o 
   0   1  14     2299.23     2610.72     39.26 o 
   1   1  14        5.51        3.02      0.34 o 
   2   1  14      327.54      345.02      5.67 o 
   3   1  14        1.09        1.23      0.51 o 
   4   1  14      550.15      538.27     10.06 o 
   5   1  14       42.92       31.01      2.51 o 
  -7   2  14      367.93      383.81      5.14 o 
  -6   2  14      163.29      157.37      2.13 o 
  -5   2  14      364.96      332.69      4.16 o 
  -4   2  14      545.17      525.06     12.79 o 
  -3   2  14      167.57      185.42      5.33 o 
  -2   2  14       59.66       58.52      1.70 o 
  -1   2  14      229.84      238.15      5.93 o 
   0   2  14      985.73     1194.31     18.35 o 
   1   2  14       75.54       58.07      1.00 o 
   2   2  14      245.58      248.08      4.98 o 
   3   2  14        1.93        1.07      0.30 o 
   4   2  14      208.18      206.63      3.51 o 
   5   2  14      407.21      373.88      4.90 o 
   6   2  14       68.54       60.71      1.03 o 
  -7   3  14      298.91      301.23      5.34 o 
  -6   3  14       24.31       25.21      0.76 o 
  -5   3  14      494.71      466.06     10.11 o 
  -4   3  14      235.48      246.58      6.82 o 
  -3   3  14       26.42       27.20      1.48 o 
  -2   3  14       58.74       47.08      0.96 o 
  -1   3  14      144.90      156.96      4.44 o 
   0   3  14      209.94      246.33      6.22 o 
   1   3  14       39.72       45.32      1.42 o 
   2   3  14      191.75      223.50      4.55 o 
   3   3  14      113.99      103.76      1.88 o 
   4   3  14       95.21      104.49      2.04 o 
   5   3  14       18.41       12.34      0.51 o 
   6   3  14        4.08        5.84      0.27 o 
   7   3  14        1.22        0.89      0.30 o 
  -6   4  14      110.76      124.39      2.06 o 
  -5   4  14       65.38       67.47      1.42 o 
  -4   4  14       11.22       14.54      0.53 o 
  -3   4  14       39.99       38.51      0.91 o 
  -2   4  14      546.97      552.96      8.00 o 
  -1   4  14      655.62      641.82     14.90 o 
   0   4  14       80.36       85.21      2.96 o 
   1   4  14       86.11      100.42      2.56 o 
   2   4  14        6.30        9.75      1.18 o 
   3   4  14       21.86       15.32      0.92 o 
   4   4  14       10.35       12.36      0.42 o 
   5   4  14       37.87       36.38      0.72 o 
   6   4  14      174.25      172.28      2.09 o 
   7   4  14       65.61       63.90      1.18 o 
  -6   5  14        7.95        9.92      0.44 o 
  -5   5  14        2.60        2.02      0.44 o 
  -4   5  14       80.85       85.88      1.63 o 
  -3   5  14      988.62     1010.07     15.37 o 
  -2   5  14      107.60      106.34      1.66 o 
  -1   5  14       46.50       41.40      2.37 o 
   0   5  14       11.74       13.56      0.59 o 
   2   5  14       60.85       66.55      3.25 o 
   3   5  14       86.08       84.54      1.38 o 
   4   5  14       42.78       42.69      1.03 o 
   5   5  14       50.26       51.97      3.40 o 
   6   5  14       24.07       27.71      0.71 o 
  -5   6  14        3.01        2.86      0.30 o 
  -4   6  14       33.19       31.25      0.72 o 
  -3   6  14       29.37       31.34      1.18 o 
  -2   6  14      121.78      118.69      2.96 o 
  -1   6  14       75.62       67.37      1.11 o 
   0   6  14        3.62        4.77      0.34 o 
   1   6  14       30.28       23.37      0.84 o 
   2   6  14       76.48       73.97      1.17 o 
   3   6  14       38.89       44.84      1.02 o 
   4   6  14       90.31       80.18      2.37 o 
   5   6  14       14.83       16.85      0.49 o 
  -3   7  14       33.16       33.94      0.92 o 
  -2   7  14       19.31       20.69      0.89 o 
  -1   7  14       22.65       22.82      1.92 o 
   0   7  14        0.04        0.39      0.33 o 
   1   7  14       98.87      101.01      1.52 o 
   2   7  14       72.42       69.99      1.07 o 
   3   7  14       81.38       88.76      2.07 o 
   4   7  14       10.20        9.46      0.59 o 
  -1   8  14        1.00        1.71      0.59 o 
   0   8  14        0.20        1.54      0.30 o 
   1   8  14        1.21        1.23      0.17 o 
   2   8  14        9.38        8.87      0.59 o 
  -3  -7  15        1.74        0.44      0.21 o 
  -2  -7  15        7.35        9.16      0.59 o 
  -1  -7  15      117.53      120.80      2.09 o 
   0  -7  15       40.88       42.03      0.90 o 
   1  -7  15        6.37        3.27      0.34 o 
   2  -7  15        1.91        0.89      0.26 o 
   3  -7  15       35.11       38.60      0.76 o 
  -5  -6  15       70.94       72.49      1.78 o 
  -4  -6  15       56.99       53.70      0.90 o 
  -3  -6  15       46.29       50.15      1.14 o 
  -2  -6  15        1.35        2.15      0.24 o 
  -1  -6  15       92.80       93.44      2.06 o 
   0  -6  15      198.86      185.50      2.71 o 
   1  -6  15        3.75        4.87      0.30 o 
   2  -6  15       67.27       65.29      1.14 o 
   3  -6  15        0.99        0.71      0.25 o 
   4  -6  15       87.02       95.32      1.63 o 
   5  -6  15       51.88       54.75      2.37 o 
  -6  -5  15        0.34        0.30      0.30 o 
  -5  -5  15       87.72       88.95      1.17 o 
  -4  -5  15        1.44        2.68      0.49 o 
  -3  -5  15        3.26        3.09      0.23 o 
  -2  -5  15       90.08       86.04      1.55 o 
  -1  -5  15      150.96      126.78      1.54 o 
   0  -5  15       12.41       12.41      0.50 o 
   1  -5  15      152.48      151.08      1.93 o 
   2  -5  15       86.06       86.15      1.02 o 
   3  -5  15      126.22      115.08      1.82 o 
   4  -5  15       10.64       11.37      0.45 o 
   5  -5  15      243.36      248.32      3.08 o 
   6  -5  15       17.83       17.65      0.49 o 
  -6  -4  15       18.49       18.03      0.59 o 
  -5  -4  15      314.75      310.55      4.09 o 
  -4  -4  15      111.48      109.79      2.58 o 
  -3  -4  15      123.82      116.46      2.49 o 
  -2  -4  15       84.34       84.64      1.52 o 
  -1  -4  15      140.81      157.84      3.70 o 
   0  -4  15      569.04      528.86      8.51 o 
   1  -4  15      429.10      395.89      9.70 o 
   2  -4  15       63.33       50.75      1.22 o 
   3  -4  15      609.09      563.78      5.95 o 
   4  -4  15      109.26      110.91      1.52 o 
   5  -4  15       21.36       21.17      0.56 o 
   6  -4  15       62.82       69.02      1.20 o 
  -7  -3  15       24.39       24.98      0.63 o 
  -6  -3  15        5.81        5.02      0.42 o 
  -5  -3  15       45.08       46.16      1.18 o 
  -4  -3  15      114.84      110.09      3.26 o 
  -3  -3  15        0.85        0.89      0.42 o 
  -2  -3  15      111.73       97.21      2.19 o 
  -1  -3  15      253.23      224.75      6.82 o 
   0  -3  15      274.08      234.90      4.55 o 
   1  -3  15      486.03      538.07     11.60 o 
   2  -3  15     1718.96     1750.18     24.07 o 
   3  -3  15       15.31       16.87      1.61 o 
   4  -3  15      231.22      190.82      3.01 o 
   5  -3  15      103.60      100.77      1.47 o 
   6  -3  15       13.77       12.00      0.74 o 
  -7  -2  15       19.76       19.39      0.74 o 
  -6  -2  15        0.83        1.48      0.42 o 
  -5  -2  15       45.86       47.93      1.00 o 
  -4  -2  15       12.69       11.34      0.74 o 
  -3  -2  15      170.31      170.01      4.44 o 
  -2  -2  15      465.47      477.78     14.13 o 
  -1  -2  15     1874.83     1877.16     30.57 o 
   0  -2  15       35.73       38.15      1.20 o 
   1  -2  15     1340.54     1281.09     16.70 o 
   2  -2  15      152.76      178.21      2.32 o 
   3  -2  15        5.71        5.58      0.35 o 
   4  -2  15       14.42       20.40      0.84 o 
   5  -2  15      230.96      215.32      2.80 o 
   6  -2  15        0.36        0.74      0.21 o 
  -7  -1  15        0.84        0.15      0.21 o 
  -6  -1  15      116.49      105.67      2.09 o 
  -5  -1  15       22.04       19.27      0.48 o 
  -4  -1  15      111.65      118.98      3.85 o 
  -3  -1  15      697.52      739.49     10.07 o 
  -2  -1  15      490.04      582.79     10.12 o 
  -1  -1  15       21.38       15.08      0.71 o 
   0  -1  15     1317.96     1536.07     19.93 o 
   1  -1  15        8.79        4.74      0.43 o 
   2  -1  15        4.67        4.59      0.42 o 
   3  -1  15      120.77      108.16      1.88 o 
   4  -1  15      386.32      371.48     11.43 o 
   5  -1  15      203.90      204.12      5.33 o 
  -7   0  15        0.45        0.89      0.42 o 
  -6   0  15      102.71       92.01      1.39 o 
  -5   0  15      260.51      263.13      3.47 o 
  -4   0  15      116.99      108.33      3.55 o 
  -3   0  15      476.30      474.66      8.93 o 
  -2   0  15       63.27       66.84      3.25 o 
  -1   0  15      890.52     1028.40     12.80 o 
   0   0  15    16802.81    18638.73    390.71 o 
   1   0  15     1422.93     1519.77     23.08 o 
   2   0  15        4.44        2.66      0.59 o 
   3   0  15      417.69      321.06      5.46 o 
   4   0  15        5.95        7.99      0.63 o 
   5   0  15        4.19        1.77      0.89 o 
  -7   1  15      150.22      168.10      2.13 o 
  -6   1  15       20.25       22.87      0.64 o 
  -5   1  15       25.08       20.82      0.64 o 
  -4   1  15      257.33      263.57      7.12 o 
  -3   1  15      426.04      412.35      7.93 o 
  -2   1  15      553.36      554.66     12.81 o 
  -1   1  15      806.75     1138.30     17.45 o 
   0   1  15     2761.42     2825.72     42.40 o 
   1   1  15      914.15      815.85     10.33 o 
   2   1  15      123.64      126.88      2.51 o 
   3   1  15      831.98      868.47     12.07 o 
   4   1  15      333.95      335.02      6.63 o 
   5   1  15       71.14       57.77      1.91 o 
  -7   2  15       22.96       22.28      0.71 o 
  -6   2  15       32.04       36.04      0.78 o 
  -5   2  15        0.08        1.18      0.42 o 
  -4   2  15        0.18        2.07      0.89 o 
  -3   2  15      202.09      216.31      5.93 o 
  -2   2  15      402.16      382.75      9.21 o 
  -1   2  15     1058.29     1148.85     25.20 o 
   0   2  15      842.90      984.31     15.13 o 
   1   2  15       22.93       35.90      1.11 o 
   2   2  15     1097.41     1150.73     15.70 o 
   3   2  15       31.13       41.88      1.11 o 
   4   2  15      547.64      478.36      7.14 o 
   5   2  15      488.88      443.07      5.04 o 
   6   2  15        1.89        0.59      0.26 o 
  -7   3  15       59.77       68.04      1.05 o 
  -6   3  15       14.63       13.89      0.89 o 
  -5   3  15       81.63       77.51      2.66 o 
  -4   3  15       10.08       10.63      0.74 o 
  -3   3  15        0.45        1.66      0.44 o 
  -2   3  15      575.42      605.84     13.99 o 
  -1   3  15      646.06      700.50     15.80 o 
   0   3  15      221.21      211.66      5.34 o 
   1   3  15       23.72       38.39      1.35 o 
   2   3  15        0.78        3.57      0.49 o 
   3   3  15      105.54       90.38      2.41 o 
   4   3  15      309.10      306.25      4.93 o 
   5   3  15      584.06      608.31      6.15 o 
   6   3  15       13.89       12.88      0.74 o 
   7   3  15      121.92      125.52      2.37 o 
  -6   4  15        8.30        7.19      0.49 o 
  -5   4  15       92.98       90.40      1.63 o 
  -4   4  15        9.61       11.33      0.59 o 
  -3   4  15      136.14      128.85      5.03 o 
  -2   4  15      121.58      125.80      3.85 o 
  -1   4  15      351.10      303.36      7.72 o 
   0   4  15       23.88       24.24      1.48 o 
   1   4  15      240.69      213.30      4.48 o 
   2   4  15      296.29      278.23      9.49 o 
   3   4  15       94.14       79.54      3.11 o 
   4   4  15      217.78      212.40      2.31 o 
   5   4  15      292.23      275.89      3.14 o 
   6   4  15      253.87      252.88      3.42 o 
  -6   5  15       22.42       26.31      0.89 o 
  -5   5  15       29.16       25.87      0.71 o 
  -4   5  15      135.83      137.69      2.35 o 
  -3   5  15      250.33      239.32      3.95 o 
  -2   5  15      128.57      109.35      1.46 o 
  -1   5  15        1.59        2.13      0.26 o 
   0   5  15      334.94      312.24      5.06 o 
   2   5  15       81.75       74.21      1.56 o 
   3   5  15      481.35      447.31      5.24 o 
   4   5  15        0.56        0.69      0.26 o 
   5   5  15        9.18       11.14      0.74 o 
   6   5  15       34.31       38.58      0.76 o 
  -5   6  15       74.63       68.94      2.07 o 
  -4   6  15      190.40      186.11      3.03 o 
  -3   6  15       63.25       63.59      1.77 o 
  -2   6  15       42.24       43.17      1.48 o 
  -1   6  15      131.83      131.23      1.80 o 
   0   6  15       78.22       59.04      1.13 o 
   1   6  15       53.43       57.19      1.00 o 
   2   6  15       50.83       55.68      1.35 o 
   3   6  15      316.64      336.94      4.90 o 
   4   6  15        3.61        2.66      0.59 o 
   5   6  15       88.86       83.00      1.35 o 
  -3   7  15       43.88       38.15      0.92 o 
  -1   7  15       37.65       49.85      0.98 o 
   0   7  15       34.56       33.37      0.78 o 
   1   7  15      161.86      149.28      2.04 o 
   2   7  15      312.30      332.88      6.97 o 
   3   7  15      107.32      103.59      2.07 o 
   0   8  15       66.97       62.62      2.96 o 
   1   8  15        0.63        0.00      0.17 o 
  -3  -7  16        0.30        0.30      0.21 o 
  -2  -7  16       82.79       80.78      2.07 o 
  -1  -7  16       49.45       51.68      1.92 o 
   0  -7  16      116.08      120.61      1.73 o 
   1  -7  16        5.39        5.20      0.38 o 
   2  -7  16       13.44       13.88      0.49 o 
   3  -7  16       16.73       16.54      0.49 o 
  -4  -6  16        4.65        6.22      0.42 o 
  -3  -6  16        4.50        4.29      0.42 o 
  -2  -6  16      177.32      178.87      2.46 o 
  -1  -6  16      164.41      180.63      3.20 o 
   0  -6  16        0.05        0.41      0.38 o 
   1  -6  16      125.45      129.59      1.41 o 
   2  -6  16      120.82      115.57      1.58 o 
   3  -6  16      232.52      232.12      2.45 o 
   4  -6  16      142.25      145.22      1.99 o 
   5  -6  16        0.26        0.30      0.30 o 
  -5  -5  16       75.14       84.52      1.11 o 
  -4  -5  16        2.03        2.76      0.44 o 
  -3  -5  16       51.74       49.18      2.07 o 
  -2  -5  16       89.36       80.74      1.53 o 
  -1  -5  16      198.45      185.78      2.09 o 
   0  -5  16       50.56       46.08      0.75 o 
   1  -5  16      228.76      194.64      2.03 o 
   2  -5  16        0.81        1.21      0.24 o 
   3  -5  16       19.87       20.73      0.64 o 
   4  -5  16        0.65        0.89      0.28 o 
   5  -5  16        0.65        1.00      0.45 o 
   6  -5  16        6.26        7.39      0.59 o 
  -6  -4  16        8.84        7.69      0.59 o 
  -5  -4  16       24.66       24.87      0.89 o 
  -4  -4  16       11.51       16.44      0.71 o 
  -3  -4  16       68.51       65.45      1.41 o 
  -2  -4  16      182.93      177.82      2.60 o 
  -1  -4  16       89.22      104.33      1.93 o 
   0  -4  16      500.83      512.57      6.80 o 
   1  -4  16       23.18       17.15      0.68 o 
   2  -4  16       23.47       21.16      0.78 o 
   3  -4  16       13.98       10.15      0.37 o 
   4  -4  16        0.01        0.54      0.30 o 
   5  -4  16        8.99        8.17      0.74 o 
   6  -4  16       21.84       16.54      0.49 o 
  -7  -3  16        3.84        3.28      0.30 o 
  -6  -3  16        2.28        2.96      0.26 o 
  -5  -3  16      674.55      673.04      8.63 o 
  -4  -3  16      265.37      251.65      3.62 o 
  -3  -3  16      250.22      227.10      6.08 o 
  -2  -3  16       73.21       72.78      2.07 o 
  -1  -3  16        2.81        1.98      0.44 o 
   0  -3  16      162.97      161.29      3.34 o 
   1  -3  16      405.97      402.27      8.91 o 
   2  -3  16        0.14        0.53      0.20 o 
   3  -3  16       61.99       55.55      1.11 o 
   4  -3  16       61.31       57.89      1.13 o 
   5  -3  16       12.62       12.46      0.50 o 
   6  -3  16        0.62        2.07      0.59 o 
  -7  -2  16        3.25        4.34      0.24 o 
  -6  -2  16       16.79       22.17      1.18 o 
  -5  -2  16      111.26      102.44      1.98 o 
  -4  -2  16      249.54      230.91      5.93 o 
  -3  -2  16      491.84      455.53     10.11 o 
  -2  -2  16      649.21      603.08      9.79 o 
  -1  -2  16        4.57        3.86      0.49 o 
   0  -2  16     2192.76     2323.26     37.56 o 
   1  -2  16      170.52      183.63      2.88 o 
   2  -2  16      483.95      430.38      4.97 o 
   3  -2  16      114.90      107.62      1.98 o 
   4  -2  16       30.56       28.33      1.63 o 
   5  -2  16        0.02        0.00      0.44 o 
   6  -2  16       10.41       10.05      0.59 o 
  -7  -1  16        4.68        2.82      0.42 o 
  -6  -1  16      965.73      965.00     13.41 o 
  -5  -1  16        2.38        3.35      0.38 o 
  -4  -1  16      326.43      294.90      5.23 o 
  -3  -1  16      388.47      400.84      6.83 o 
  -2  -1  16      535.01      541.62      9.47 o 
  -1  -1  16      773.73      780.53     13.10 o 
   0  -1  16       44.81       54.50      1.90 o 
   1  -1  16       19.99       16.50      0.51 o 
   2  -1  16      688.72      705.78     11.08 o 
   3  -1  16        1.24        1.63      0.42 o 
   4  -1  16        5.58        3.49      0.89 o 
   5  -1  16       69.13       60.59      1.25 o 
  -7   0  16      294.46      318.19      4.82 o 
  -6   0  16       67.97       66.63      1.17 o 
  -5   0  16      236.16      219.02      4.13 o 
  -4   0  16       10.77       11.23      1.18 o 
  -3   0  16      574.26      553.42     10.37 o 
  -2   0  16      500.90      567.54     10.37 o 
  -1   0  16      791.76      749.28      8.59 o 
   0   0  16       15.41       11.23      0.63 o 
   1   0  16      244.88      208.20      4.30 o 
   2   0  16     1396.79     1443.20     22.16 o 
   3   0  16      115.44      127.99      3.55 o 
   4   0  16       64.89       60.05      1.67 o 
  -7   1  16       33.91       42.08      0.78 o 
  -6   1  16       95.22       95.74      1.47 o 
  -5   1  16       49.77       44.36      1.25 o 
  -4   1  16      908.39      837.97     19.42 o 
  -3   1  16      376.89      402.79      7.85 o 
  -2   1  16      566.23      588.27     13.70 o 
  -1   1  16      108.21      135.32      2.61 o 
   0   1  16        7.01        7.69      0.42 o 
   1   1  16      638.99      671.71     10.65 o 
   2   1  16      760.25      874.63     13.62 o 
   3   1  16        3.90        4.28      1.01 o 
   4   1  16        2.56        2.11      0.74 o 
   5   1  16       49.77       45.52      1.35 o 
  -7   2  16       55.59       57.24      0.94 o 
  -6   2  16      270.53      290.20      3.49 o 
  -5   2  16      387.70      375.44      9.50 o 
  -4   2  16      138.78      134.70      4.44 o 
  -3   2  16       19.41       15.96      1.18 o 
  -2   2  16     1121.18     1109.92     24.59 o 
  -1   2  16       24.11       38.44      1.48 o 
   0   2  16      294.46      295.17      6.53 o 
   1   2  16       23.00       28.62      0.81 o 
   2   2  16      342.58      393.67      5.77 o 
   3   2  16      208.36      223.02      4.55 o 
   4   2  16       59.80       66.13      3.40 o 
   5   2  16       13.85        9.47      0.43 o 
   6   2  16        9.98       11.41      0.74 o 
  -7   3  16       57.71       57.56      1.14 o 
  -6   3  16       27.29       33.64      0.92 o 
  -5   3  16      667.85      625.54      6.99 o 
  -4   3  16        1.70        3.67      0.38 o 
  -3   3  16      826.36      812.99     18.50 o 
  -2   3  16      273.54      235.77      6.23 o 
  -1   3  16      363.32      387.82      9.21 o 
   0   3  16      341.94      349.15      8.61 o 
   1   3  16      268.85      280.88      4.34 o 
   2   3  16      381.74      378.44      7.19 o 
   3   3  16      186.47      201.74      4.33 o 
   4   3  16       19.63       22.73      1.63 o 
   5   3  16       52.74       41.76      0.89 o 
   6   3  16       13.12       12.92      0.49 o 
  -6   4  16        4.80        4.87      0.44 o 
  -5   4  16       58.74       61.13      1.20 o 
  -4   4  16        2.68        3.25      0.42 o 
  -3   4  16      234.55      223.32      4.82 o 
  -2   4  16       88.43       75.89      1.63 o 
  -1   4  16       73.87       72.48      2.66 o 
   0   4  16      128.74      128.77      3.85 o 
   1   4  16       38.52       44.65      2.07 o 
   2   4  16       18.76       18.33      1.77 o 
   3   4  16       36.40       41.28      1.92 o 
   4   4  16       20.63       17.73      0.63 o 
   5   4  16       19.49       19.62      0.71 o 
   6   4  16       37.76       34.01      0.76 o 
  -5   5  16       13.01       17.44      0.49 o 
  -4   5  16       15.61       16.82      0.89 o 
  -3   5  16      358.93      366.27      4.80 o 
  -2   5  16       20.71       22.08      1.03 o 
  -1   5  16        6.28        4.45      0.38 o 
   0   5  16      657.61      591.45     14.00 o 
   1   5  16        0.25        1.39      0.74 o 
   2   5  16      379.16      359.32      4.27 o 
   3   5  16       40.36       36.00      0.82 o 
   4   5  16       25.95       23.80      0.71 o 
   5   5  16       19.26       20.43      0.71 o 
   6   5  16        0.02        0.30      0.30 o 
  -4   6  16       54.79       52.80      1.25 o 
  -3   6  16       48.50       44.66      1.48 o 
  -2   6  16      942.90      960.87     18.82 o 
  -1   6  16       16.66       12.96      0.45 o 
   0   6  16       12.19       10.09      0.51 o 
   1   6  16       71.01       77.88      1.25 o 
   2   6  16      161.78      174.39      2.91 o 
   3   6  16       79.76       71.00      1.78 o 
   4   6  16       14.93       15.67      0.89 o 
   5   6  16        3.78        4.64      0.44 o 
  -3   7  16        5.18        5.62      0.59 o 
  -1   7  16      135.92      146.67      1.92 o 
   0   7  16        0.88        1.90      0.24 o 
   1   7  16       59.50       54.00      1.00 o 
   2   7  16      204.70      211.31      3.33 o 
   3   7  16        5.47        7.92      0.26 o 
   4   7  16        2.66        2.66      0.30 o 
  -2  -7  17        8.16        8.87      0.42 o 
  -1  -7  17        0.06        0.30      0.21 o 
   0  -7  17       15.55       16.71      0.45 o 
   1  -7  17       50.10       55.83      1.00 o 
   2  -7  17        7.44        7.09      0.59 o 
  -4  -6  17        8.15        9.31      0.42 o 
  -3  -6  17        0.37        0.44      0.44 o 
  -2  -6  17        2.42        2.83      0.24 o 
  -1  -6  17        9.74        9.98      0.55 o 
   0  -6  17       48.48       53.72      1.79 o 
   1  -6  17       45.25       41.99      0.61 o 
   2  -6  17      175.13      183.07      2.32 o 
   3  -6  17       68.93       65.97      0.87 o 
   4  -6  17       39.20       42.88      0.82 o 
  -5  -5  17        9.90       10.09      0.59 o 
  -4  -5  17       35.43       29.91      1.18 o 
  -3  -5  17        9.08        7.98      0.59 o 
  -2  -5  17       24.80       23.00      0.59 o 
  -1  -5  17       54.66       53.44      0.84 o 
   0  -5  17       56.82       51.99      0.75 o 
   1  -5  17      168.66      162.78      1.76 o 
   2  -5  17       23.14       20.60      0.51 o 
   3  -5  17      262.24      261.70      3.35 o 
   4  -5  17       55.83       57.70      1.07 o 
   5  -5  17      142.94      142.84      2.96 o 
   6  -5  17        1.75        1.48      0.30 o 
  -6  -4  17       55.51       60.54      1.14 o 
  -5  -4  17      139.94      134.01      1.98 o 
  -4  -4  17      157.14      147.50      2.27 o 
  -3  -4  17       23.00       25.09      0.56 o 
  -2  -4  17       12.19       13.65      1.20 o 
  -1  -4  17      139.28      133.35      2.08 o 
   0  -4  17      156.56      141.64      2.33 o 
   1  -4  17      209.48      190.87      3.02 o 
   2  -4  17       65.92       57.05      1.30 o 
   3  -4  17      243.90      230.30      1.92 o 
   4  -4  17       25.09       23.21      0.56 o 
   5  -4  17       63.21       61.23      1.20 o 
   6  -4  17        5.61        5.80      0.30 o 
  -6  -3  17        8.41        9.67      0.49 o 
  -5  -3  17        1.97        2.31      0.26 o 
  -4  -3  17      109.22      107.54      1.61 o 
  -3  -3  17       10.14       13.35      1.33 o 
  -2  -3  17       41.20       45.93      1.35 o 
  -1  -3  17      138.12      130.27      3.55 o 
   0  -3  17      288.70      279.73      6.53 o 
   1  -3  17       12.12       17.15      1.18 o 
   2  -3  17       74.37       87.10      1.59 o 
   3  -3  17       30.21       32.56      0.90 o 
   4  -3  17      528.13      478.31      5.73 o 
   5  -3  17       89.15       88.77      1.40 o 
   6  -3  17       27.92       26.10      0.71 o 
  -7  -2  17        1.12        1.82      0.30 o 
  -6  -2  17      266.16      285.10      4.05 o 
  -5  -2  17       46.81       48.70      0.90 o 
  -4  -2  17      484.00      454.15     10.11 o 
  -3  -2  17        0.15        1.18      0.59 o 
  -2  -2  17       15.49       22.81      0.76 o 
  -1  -2  17        4.35        4.86      0.49 o 
   0  -2  17      129.67      144.29      2.90 o 
   1  -2  17     1812.80     1692.50     22.05 o 
   2  -2  17       92.90       76.60      1.25 o 
   3  -2  17       39.23       28.24      0.85 o 
   4  -2  17        8.28        8.58      0.63 o 
   5  -2  17        0.90        1.77      0.30 o 
   6  -2  17       12.56       12.71      0.59 o 
  -7  -1  17      169.23      187.49      2.26 o 
  -6  -1  17        0.95        3.07      0.59 o 
  -5  -1  17       19.95       21.88      1.18 o 
  -4  -1  17       15.16       11.38      0.84 o 
  -3  -1  17       72.19       65.40      1.77 o 
  -2  -1  17      701.82      790.73     13.57 o 
  -1  -1  17     2300.27     2329.10     37.67 o 
   0  -1  17     2680.52     3170.32     40.61 o 
   1  -1  17      400.20      408.87      6.73 o 
   2  -1  17     1613.34     1632.99     24.98 o 
   3  -1  17      144.87      137.18      2.28 o 
   4  -1  17      154.40      147.94      2.93 o 
   5  -1  17       90.45       90.88      2.22 o 
  -7   0  17        5.46        7.14      0.89 o 
  -6   0  17       50.83       50.74      0.96 o 
  -5   0  17       59.97       55.09      2.07 o 
  -4   0  17      199.99      200.86      5.93 o 
  -3   0  17        3.43        5.62      0.89 o 
  -2   0  17      151.22      118.03      2.11 o 
  -1   0  17       80.90      105.64      2.09 o 
   0   0  17       59.02       54.10      2.51 o 
   1   0  17       13.18        8.49      0.74 o 
   2   0  17     1104.24     1202.05     18.56 o 
   3   0  17      391.15      368.93      6.30 o 
   4   0  17      127.93       99.03      2.30 o 
   5   0  17      750.75      733.04     11.92 o 
  -7   1  17       63.82       63.60      1.04 o 
  -6   1  17        0.48        1.34      0.31 o 
  -5   1  17       30.35       32.68      1.05 o 
  -4   1  17       12.79       14.19      1.48 o 
  -3   1  17       25.90       31.34      1.77 o 
  -2   1  17       15.43       18.62      1.18 o 
  -1   1  17      112.66      152.46      2.93 o 
   0   1  17      240.23      282.30      5.19 o 
   1   1  17      564.93      601.26      8.48 o 
   2   1  17       47.24       45.20      1.11 o 
   3   1  17      543.90      512.73      7.38 o 
   4   1  17       23.10       22.26      1.14 o 
   5   1  17      365.57      397.00      4.59 o 
  -7   2  17      102.81      112.69      1.42 o 
  -6   2  17       13.44       13.16      0.43 o 
  -5   2  17      302.64      272.90      4.51 o 
  -4   2  17        0.74        1.48      0.59 o 
  -3   2  17      257.45      278.40      7.41 o 
  -2   2  17       35.10       33.41      1.77 o 
  -1   2  17       83.31      153.27      4.14 o 
   0   2  17     1955.64     1961.69     29.82 o 
   1   2  17      964.14     1005.98     11.70 o 
   2   2  17       16.50       19.77      0.85 o 
   3   2  17      211.28      192.44      4.11 o 
   4   2  17      409.82      383.16     10.39 o 
   5   2  17       21.31       16.80      0.48 o 
   6   2  17      404.12      379.20      7.72 o 
  -6   3  17       30.72       33.41      1.48 o 
  -5   3  17      401.25      392.31      4.58 o 
  -4   3  17      106.33      106.73      1.61 o 
  -3   3  17        0.59        2.07      0.59 o 
  -2   3  17      118.46      126.98      3.85 o 
  -1   3  17        4.05        7.69      0.89 o 
   0   3  17       54.96       41.41      1.77 o 
   1   3  17      232.52      204.18      4.00 o 
   2   3  17      160.18      131.99      3.12 o 
   3   3  17       59.42       55.35      1.70 o 
   4   3  17      135.37      123.68      1.71 o 
   5   3  17        4.10        5.54      0.43 o 
   6   3  17       20.19       22.16      0.71 o 
  -6   4  17        0.21        1.03      0.59 o 
  -5   4  17       21.20       20.90      2.07 o 
  -4   4  17      530.32      500.40      6.85 o 
  -3   4  17       73.52       72.62      1.36 o 
  -2   4  17       14.58       19.29      2.96 o 
  -1   4  17       62.98       67.81      5.77 o 
   0   4  17       55.23       45.55      2.07 o 
   1   4  17      743.11      704.91     16.40 o 
   2   4  17       31.58       28.09      2.07 o 
   3   4  17      401.93      382.96      4.47 o 
   4   4  17      352.60      317.99      4.59 o 
   5   4  17      160.08      160.78      2.35 o 
   6   4  17       85.53       89.74      1.42 o 
  -5   5  17       31.20       28.20      0.71 o 
  -4   5  17       54.13       49.36      1.04 o 
  -3   5  17      255.56      264.59      3.54 o 
  -2   5  17        1.60        2.11      0.89 o 
  -1   5  17      132.61      138.53      2.01 o 
   0   5  17      489.89      438.38      6.51 o 
   1   5  17      176.68      172.84      3.03 o 
   2   5  17      941.90      878.38      9.70 o 
   3   5  17      201.50      200.54      3.26 o 
   4   5  17       66.34       65.04      1.35 o 
   5   5  17      175.33      158.56      2.28 o 
   6   5  17      110.40      117.50      1.77 o 
  -4   6  17       65.57       63.52      1.35 o 
  -3   6  17       66.44       68.88      1.56 o 
  -2   6  17        0.42        2.36      0.30 o 
  -1   6  17       91.05      103.21      1.85 o 
   0   6  17      100.23       95.84      1.52 o 
   1   6  17       25.42       26.59      0.64 o 
   2   6  17      243.23      247.64      3.84 o 
   3   6  17       53.27       52.64      1.48 o 
   4   6  17        2.74        4.14      0.59 o 
   5   6  17       14.46       14.78      0.59 o 
  -3   7  17        6.51        7.69      0.59 o 
  -1   7  17      170.35      143.65      2.51 o 
   0   7  17      120.89      124.58      1.69 o 
   1   7  17       67.07       74.79      1.21 o 
   2   7  17       89.68       91.10      3.55 o 
   3   7  17       10.25       11.23      0.59 o 
  -2  -7  18      108.31      107.75      2.66 o 
  -1  -7  18        0.02        0.00      0.21 o 
   0  -7  18       24.71       28.47      0.71 o 
   1  -7  18       24.12       23.96      0.63 o 
   2  -7  18       46.50       52.35      1.18 o 
  -4  -6  18       90.82       91.15      2.07 o 
  -3  -6  18        0.85        1.60      0.24 o 
  -2  -6  18       13.58       13.17      0.63 o 
  -1  -6  18       67.82       66.89      1.25 o 
   0  -6  18       41.94       46.72      1.00 o 
   1  -6  18      167.24      166.40      1.68 o 
   2  -6  18        1.53        1.99      0.19 o 
   3  -6  18      148.46      161.15      2.25 o 
   4  -6  18        6.26        8.28      0.42 o 
  -5  -5  18       34.09       36.08      0.89 o 
  -4  -5  18        4.93        5.18      0.42 o 
  -3  -5  18       16.21       18.33      0.89 o 
  -2  -5  18        0.81        0.24      0.20 o 
  -1  -5  18       35.24       37.34      0.74 o 
   0  -5  18      155.41      147.06      1.52 o 
   1  -5  18      135.85      127.28      1.55 o 
   2  -5  18       53.99       54.40      0.82 o 
   3  -5  18       31.54       28.00      0.59 o 
   4  -5  18       11.04       11.98      0.43 o 
   5  -5  18        0.17        0.15      0.21 o 
  -6  -4  18       68.53       70.71      1.48 o 
  -5  -4  18        1.31        2.24      0.59 o 
  -4  -4  18        4.06        4.81      1.18 o 
  -3  -4  18      192.75      190.74      4.40 o 
  -2  -4  18       54.56       58.84      1.17 o 
  -1  -4  18       13.79       16.11      0.61 o 
   0  -4  18      930.87      900.18     11.42 o 
   1  -4  18       49.88       58.97      3.58 o 
   2  -4  18      729.33      675.06      7.29 o 
   3  -4  18        4.59        4.61      0.25 o 
   4  -4  18       19.80       18.38      0.54 o 
   5  -4  18       11.46       10.82      0.74 o 
   6  -4  18        5.18        5.17      0.44 o 
  -6  -3  18      268.84      260.10      4.75 o 
  -5  -3  18      219.13      219.01      3.03 o 
  -4  -3  18       21.51       19.50      0.71 o 
  -3  -3  18     1783.34     1688.58     25.31 o 
  -2  -3  18      160.80      156.57      2.42 o 
  -1  -3  18      370.40      347.37      7.72 o 
   0  -3  18       82.15       89.65      2.66 o 
   1  -3  18        2.00        1.48      0.59 o 
   2  -3  18       26.87       22.60      0.73 o 
   3  -3  18       87.30       86.61      1.76 o 
   4  -3  18       39.52       43.88      0.89 o 
   5  -3  18        0.67        0.41      0.20 o 
   6  -3  18        0.43        0.30      0.30 o 
  -7  -2  18        2.89        5.32      0.26 o 
  -6  -2  18       39.18       40.22      0.92 o 
  -5  -2  18      482.19      476.49      5.30 o 
  -4  -2  18      195.91      174.92      2.84 o 
  -3  -2  18      323.13      300.26      7.12 o 
  -2  -2  18      800.52      806.15     21.94 o 
  -1  -2  18      930.47      893.08     15.04 o 
   0  -2  18     1220.45     1275.35     20.99 o 
   1  -2  18      228.83      199.58      3.45 o 
   2  -2  18       36.53       25.04      0.86 o 
   3  -2  18      697.85      666.67      8.94 o 
   4  -2  18        0.44        0.18      0.31 o 
   5  -2  18        0.98        1.48      0.30 o 
   6  -2  18       31.28       24.25      0.59 o 
  -7  -1  18        2.39        5.37      0.24 o 
  -6  -1  18      117.03      131.51      3.70 o 
  -5  -1  18       18.55       14.19      0.55 o 
  -4  -1  18     1487.15     1438.60     21.85 o 
  -3  -1  18       22.46       20.99      1.18 o 
  -2  -1  18       11.55       13.34      0.76 o 
  -1  -1  18       47.61       46.30      2.51 o 
   0  -1  18       20.61       12.88      1.48 o 
   1  -1  18      391.87      399.23      6.62 o 
   2  -1  18      310.71      311.75      5.25 o 
   3  -1  18      314.64      303.02      5.02 o 
   4  -1  18       31.90       33.24      1.14 o 
   5  -1  18      162.16      171.15      3.26 o 
   6  -1  18        8.03        7.09      0.30 o 
  -7   0  18       68.72       69.97      1.04 o 
  -6   0  18      150.26      148.87      2.09 o 
  -5   0  18      331.83      303.80      6.82 o 
  -4   0  18       90.07       84.62      3.25 o 
  -3   0  18        9.92       11.23      1.18 o 
  -2   0  18       48.54       48.78      1.20 o 
  -1   0  18     1753.37     1711.67     36.62 o 
   0   0  18       37.26       41.87      1.05 o 
   1   0  18       49.07       40.24      1.05 o 
   2   0  18       80.48       86.40      1.88 o 
   3   0  18       77.79       68.80      1.67 o 
   4   0  18        0.10        1.48      0.42 o 
   5   0  18       49.72       45.25      1.18 o 
  -7   1  18        4.88        3.85      0.24 o 
  -6   1  18       96.16      101.01      1.57 o 
  -5   1  18        5.84        6.06      0.63 o 
  -4   1  18      610.59      539.35     13.10 o 
  -2   1  18     1187.64     1120.48     24.91 o 
  -1   1  18     1233.65     1323.77     20.29 o 
   0   1  18      911.10     1023.58     15.77 o 
   1   1  18     1608.61     1862.72     24.94 o 
   2   1  18        0.64        4.07      0.75 o 
   3   1  18      207.93      202.63      3.33 o 
   4   1  18        8.86        5.22      0.71 o 
   5   1  18       25.33       34.62      0.77 o 
   6   1  18       13.44       12.42      0.59 o 
  -7   2  18       13.99       17.04      0.49 o 
  -6   2  18       15.31       12.94      0.43 o 
  -5   2  18      320.61      340.71      4.14 o 
  -4   2  18        0.88        1.77      0.42 o 
  -3   2  18       43.59       52.05      2.37 o 
  -2   2  18      135.25      144.77      4.14 o 
  -1   2  18       74.95       83.13      2.66 o 
   0   2  18      120.35       98.73      2.09 o 
   1   2  18      131.65      120.81      2.51 o 
   2   2  18        0.69        1.60      0.93 o 
   3   2  18       38.60       25.48      2.37 o 
   4   2  18       13.05        8.50      0.76 o 
   5   2  18      223.79      213.04      2.67 o 
   6   2  18       29.06       26.64      0.71 o 
  -6   3  18        0.50        2.76      0.74 o 
  -5   3  18       88.42       93.71      1.43 o 
  -4   3  18      115.98      100.82      1.57 o 
  -3   3  18     3431.29     3195.52     68.80 o 
  -2   3  18        6.55        7.98      0.89 o 
  -1   3  18      297.43      279.44      7.12 o 
   0   3  18      119.63      152.15      4.44 o 
   1   3  18       88.15       88.57      1.98 o 
   2   3  18      662.24      651.40     11.94 o 
   3   3  18       28.73       33.88      1.42 o 
   4   3  18       17.96       19.25      0.61 o 
   5   3  18        0.46        0.39      0.26 o 
   6   3  18        2.24        1.66      0.30 o 
  -6   4  18      190.10      200.06      2.91 o 
  -5   4  18       50.82       48.07      1.18 o 
  -4   4  18        3.00        3.93      0.38 o 
  -3   4  18       87.22       90.51      1.39 o 
  -2   4  18      691.93      642.53      7.59 o 
  -1   4  18      255.11      245.40      4.13 o 
   0   4  18      102.61      121.03      3.85 o 
   1   4  18       83.25       76.92      2.66 o 
   2   4  18      437.12      438.17     14.26 o 
   3   4  18      300.33      300.51      3.12 o 
   4   4  18        3.84        2.95      0.28 o 
   5   4  18       12.49       10.73      0.49 o 
   6   4  18       24.30       24.43      0.71 o 
  -5   5  18       45.74       39.04      0.76 o 
  -4   5  18      237.43      231.18      2.88 o 
  -3   5  18      154.69      149.97      2.72 o 
  -2   5  18      197.08      179.48      2.70 o 
  -1   5  18      421.87      419.22      5.87 o 
   0   5  18        4.32        3.84      0.42 o 
   1   5  18      186.62      172.79      2.54 o 
   2   5  18      160.48      164.98      2.91 o 
   3   5  18      355.93      369.48      7.12 o 
   4   5  18      175.73      182.78      2.70 o 
   5   5  18        6.63        8.38      0.59 o 
   6   5  18        0.02        0.00      0.30 o 
  -4   6  18      233.64      227.32      3.56 o 
  -3   6  18       74.93       64.43      1.63 o 
  -2   6  18      165.59      154.29      3.55 o 
  -1   6  18       53.18       50.87      1.48 o 
   0   6  18      340.96      344.97      4.21 o 
   1   6  18       48.36       67.45      1.02 o 
   2   6  18       29.29       28.66      0.64 o 
   3   6  18       13.52       13.60      0.59 o 
   4   6  18        0.16        0.00      0.30 o 
  -1   7  18        4.61        5.34      0.42 o 
   0   7  18      171.55      158.21      2.04 o 
   1   7  18       38.20       47.91      0.90 o 
   2   7  18       12.64       18.33      0.89 o 
   3   7  18       69.80       69.23      1.48 o 
  -2  -7  19        0.97        1.77      0.30 o 
  -1  -7  19        3.84        5.80      0.44 o 
   0  -7  19        2.51        1.77      0.30 o 
   1  -7  19       21.55       21.60      0.63 o 
  -4  -6  19        1.73        2.66      0.30 o 
  -3  -6  19        0.15        0.30      0.21 o 
  -2  -6  19       11.08        6.56      0.89 o 
  -1  -6  19       10.65       13.20      0.55 o 
   0  -6  19       23.22       23.90      0.75 o 
   1  -6  19        1.08        1.60      0.34 o 
   2  -6  19        8.21       12.20      0.38 o 
   3  -6  19        1.41        3.86      0.42 o 
   4  -6  19       91.18       99.88      1.92 o 
  -4  -5  19        2.82        2.07      0.26 o 
  -3  -5  19       84.53       79.88      2.07 o 
  -2  -5  19       25.85       26.00      0.64 o 
  -1  -5  19        2.99        1.51      0.41 o 
   0  -5  19        3.57        5.12      0.35 o 
   1  -5  19       18.02       19.38      0.48 o 
   2  -5  19       53.64       56.16      0.82 o 
   3  -5  19      115.11      123.29      1.50 o 
   4  -5  19       26.42       27.28      0.82 o 
   5  -5  19       20.58       23.06      0.71 o 
  -6  -4  19       42.83       45.55      0.89 o 
  -5  -4  19       69.38       76.17      1.26 o 
  -4  -4  19       23.25       23.52      0.80 o 
  -3  -4  19       58.36       65.45      1.10 o 
  -2  -4  19      590.13      562.12      7.05 o 
  -1  -4  19       50.13       59.26      1.02 o 
   0  -4  19       36.14       32.89      0.90 o 
   1  -4  19      193.87      177.22      2.04 o 
   2  -4  19      100.95       91.28      1.38 o 
   3  -4  19        0.72        1.23      0.26 o 
   4  -4  19        7.43        8.95      0.44 o 
   5  -4  19       35.21       35.00      0.76 o 
   6  -4  19        8.62        8.24      0.59 o 
  -6  -3  19      133.35      138.27      2.66 o 
  -5  -3  19        0.14        0.30      0.30 o 
  -4  -3  19        7.73        9.50      0.49 o 
  -3  -3  19      145.73      132.42      2.19 o 
  -2  -3  19      694.46      710.99      8.79 o 
  -1  -3  19       37.91       30.46      1.48 o 
   0  -3  19       15.72       20.40      1.18 o 
   1  -3  19       28.78       31.79      1.05 o 
   2  -3  19       66.70       71.43      1.47 o 
   3  -3  19       55.67       49.60      1.02 o 
   4  -3  19      161.72      138.60      2.19 o 
   5  -3  19       22.39       22.02      0.80 o 
   6  -3  19       36.50       36.86      0.89 o 
  -7  -2  19       27.22       29.72      0.63 o 
  -6  -2  19       27.03       26.92      1.18 o 
  -5  -2  19       97.53       98.85      1.42 o 
  -4  -2  19      506.07      525.73      8.47 o 
  -3  -2  19       42.41       38.15      1.77 o 
  -2  -2  19      266.67      274.41      4.81 o 
  -1  -2  19      145.61      163.75      4.15 o 
   0  -2  19       27.71       13.90      1.18 o 
   1  -2  19      133.26      114.58      2.30 o 
   2  -2  19      188.74      211.73      4.08 o 
   3  -2  19      345.22      327.98      4.73 o 
   4  -2  19       13.39       13.13      0.48 o 
   5  -2  19       99.34      104.16      2.07 o 
   6  -2  19       95.39       86.40      1.78 o 
  -7  -1  19       54.73       56.82      0.98 o 
  -6  -1  19        5.03        5.81      0.49 o 
  -5  -1  19      149.27      156.24      2.32 o 
  -4  -1  19       55.15       53.20      1.56 o 
  -3  -1  19      335.97      350.76      8.01 o 
  -2  -1  19       97.48      109.49      3.26 o 
  -1  -1  19        1.17        2.69      0.42 o 
   0  -1  19       81.85       89.58      2.52 o 
   1  -1  19     1473.69     1507.00     23.11 o 
   2  -1  19     1077.46     1135.13     17.69 o 
   3  -1  19        2.59        4.36      0.43 o 
   4  -1  19      526.66      521.14      8.62 o 
   5  -1  19       96.46      108.00      2.07 o 
   6  -1  19       15.87       25.72      0.89 o 
  -7   0  19        6.88        6.41      0.24 o 
  -6   0  19      175.12      189.63      2.43 o 
  -5   0  19       81.56       71.18      2.22 o 
  -4   0  19        0.45        2.27      0.49 o 
  -3   0  19       66.88       68.87      1.77 o 
  -2   0  19      463.35      474.66      9.07 o 
  -1   0  19       35.36       37.85      1.48 o 
   0   0  19      157.38      116.12      4.29 o 
   1   0  19        5.34        4.45      0.42 o 
   2   0  19      481.70      508.64      8.30 o 
   3   0  19      200.63      197.65      3.77 o 
   4   0  19      313.93      300.25      5.35 o 
   5   0  19      337.25      314.71      4.44 o 
   6   0  19      107.90      106.54      2.07 o 
  -7   1  19       18.13       16.99      0.46 o 
  -6   1  19        7.23        6.05      0.38 o 
  -5   1  19        5.53        3.39      0.34 o 
  -4   1  19      217.47      200.89      5.93 o 
  -3   1  19      247.75      230.33      6.23 o 
  -2   1  19       91.98      103.86      3.25 o 
  -1   1  19      109.44      105.25      2.30 o 
   0   1  19       55.03       48.80      1.77 o 
   1   1  19      151.84      201.57      3.66 o 
   2   1  19       22.84       25.42      2.16 o 
   3   1  19      408.62      405.01      6.33 o 
   4   1  19       13.45       11.08      0.76 o 
   5   1  19       14.03       21.49      0.89 o 
   6   1  19        4.12        7.39      0.30 o 
  -7   2  19        0.99        0.89      0.30 o 
  -6   2  19        2.10        2.07      0.35 o 
  -5   2  19      216.29      212.80      2.70 o 
  -4   2  19      566.87      496.78      5.63 o 
  -3   2  19     1205.99     1200.44     26.98 o 
  -2   2  19       91.24       83.74      2.96 o 
  -1   2  19      148.77      168.79      4.74 o 
   0   2  19        6.08        2.59      0.44 o 
   1   2  19      313.76      322.44      5.46 o 
   2   2  19      105.52      133.39      2.42 o 
   3   2  19      920.99      927.69     16.78 o 
   4   2  19      227.45      192.79      2.46 o 
   5   2  19       20.84       17.43      0.56 o 
   6   2  19      380.32      389.82      6.53 o 
  -6   3  19       21.16       25.89      0.61 o 
  -5   3  19        0.50        0.71      0.32 o 
  -4   3  19       80.49       75.13      1.22 o 
  -3   3  19       11.05       13.30      1.18 o 
  -2   3  19       54.59       50.93      2.07 o 
  -1   3  19      453.89      458.56     11.00 o 
   0   3  19      144.35      163.44      4.44 o 
   1   3  19       72.40       70.70      2.66 o 
   2   3  19      922.19      850.15     15.49 o 
   3   3  19      861.10      774.08     14.17 o 
   4   3  19       17.06       15.72      0.48 o 
   5   3  19      113.77      108.19      2.52 o 
   6   3  19        4.50        6.33      0.30 o 
  -6   4  19        0.72        1.06      0.21 o 
  -5   4  19       44.62       48.73      0.98 o 
  -4   4  19       19.01       15.83      0.48 o 
  -3   4  19      173.95      183.71      2.11 o 
  -2   4  19      166.36      156.76      2.17 o 
  -1   4  19     1259.38     1228.65     18.02 o 
   0   4  19       24.39       26.02      1.48 o 
   1   4  19       49.79       46.43      2.07 o 
   2   4  19       74.72       82.24      2.66 o 
   3   4  19      553.77      531.01      5.91 o 
   4   4  19        6.37        6.62      0.59 o 
   5   4  19        0.37        0.89      0.26 o 
   6   4  19      103.83      108.71      1.64 o 
  -5   5  19       11.31       10.05      0.89 o 
  -4   5  19        1.99        2.36      0.42 o 
  -3   5  19      119.83      113.78      1.76 o 
  -2   5  19        8.28       11.35      0.49 o 
  -1   5  19      495.24      482.52      6.72 o 
   0   5  19        0.29        0.89      0.59 o 
   1   5  19        3.93        7.65      0.83 o 
   2   5  19     1396.52     1367.40     28.22 o 
   3   5  19        3.98        3.55      0.59 o 
   4   5  19       80.84       81.84      1.42 o 
   5   5  19        0.81        0.59      0.21 o 
  -4   6  19        0.29        0.59      0.30 o 
  -3   6  19        1.56        2.07      0.30 o 
  -2   6  19       24.00       20.70      0.89 o 
  -1   6  19        3.13        1.48      0.30 o 
   0   6  19       21.35       19.99      0.61 o 
   1   6  19        2.92        3.10      0.34 o 
   2   6  19        3.34        1.55      0.24 o 
   3   6  19        4.54        2.96      0.30 o 
   4   6  19       15.04       19.51      0.89 o 
  -2   7  19       64.79       70.41      2.07 o 
  -1   7  19       16.62       14.78      0.89 o 
   0   7  19       15.79       15.11      0.63 o 
   1   7  19       57.95       51.80      0.90 o 
   2   7  19        9.81       10.05      0.59 o 
  -1  -7  20        4.48        6.04      0.89 o 
   1  -7  20        0.01       -0.15      0.21 o 
  -2  -6  20       15.38       19.10      0.71 o 
  -1  -6  20        0.50        2.66      0.63 o 
   0  -6  20       16.97       16.43      0.55 o 
   1  -6  20      144.53      149.93      2.15 o 
   2  -6  20       71.24       74.50      1.37 o 
   3  -6  20       84.70       86.58      1.58 o 
   4  -6  20       14.28       15.79      0.49 o 
  -4  -5  20       22.09       23.09      0.71 o 
  -3  -5  20      211.50      210.21      3.49 o 
  -2  -5  20        3.31        3.90      0.34 o 
  -1  -5  20       22.52       23.06      0.73 o 
   0  -5  20        8.69        5.88      0.43 o 
   1  -5  20        7.79        8.11      0.30 o 
   2  -5  20       94.79       98.11      1.19 o 
   3  -5  20      127.73      130.50      1.38 o 
   4  -5  20        6.11        4.65      0.24 o 
   5  -5  20       40.30       42.61      0.92 o 
  -5  -4  20      105.51      112.17      1.56 o 
  -4  -4  20      385.70      376.01      4.26 o 
  -3  -4  20        0.23        0.00      0.30 o 
  -2  -4  20        1.89        3.97      0.38 o 
  -1  -4  20       51.85       51.43      0.92 o 
   0  -4  20      237.18      235.16      2.54 o 
   1  -4  20       56.70       49.70      0.67 o 
   2  -4  20      204.01      191.24      1.75 o 
   3  -4  20       41.51       42.00      0.64 o 
   4  -4  20       78.44       74.28      1.63 o 
   5  -4  20       30.20       28.68      0.71 o 
   6  -4  20        0.02        0.00      0.21 o 
  -6  -3  20       92.44       89.37      1.78 o 
  -5  -3  20        3.53        2.66      0.26 o 
  -4  -3  20      276.72      275.23      3.84 o 
  -3  -3  20      294.45      299.44      3.57 o 
  -2  -3  20       47.75       60.04      1.17 o 
  -1  -3  20     1723.02     1629.49     22.69 o 
   0  -3  20      513.94      570.90      8.92 o 
   1  -3  20       15.80       14.89      0.71 o 
   2  -3  20        1.02        2.25      0.34 o 
   3  -3  20      229.39      222.47      2.59 o 
   4  -3  20       54.72       53.45      1.20 o 
   5  -3  20       11.94       12.41      0.49 o 
   6  -3  20       32.11       24.25      0.59 o 
  -6  -2  20       49.52       48.42      0.92 o 
  -5  -2  20       79.79       81.40      1.35 o 
  -4  -2  20      215.32      206.22      4.15 o 
  -3  -2  20      254.77      208.99      5.34 o 
  -2  -2  20       12.34       17.19      0.89 o 
  -1  -2  20      582.95      591.18     12.50 o 
   0  -2  20      445.54      430.64      9.51 o 
   1  -2  20      496.75      493.92      7.77 o 
   2  -2  20      239.15      229.16      4.29 o 
   3  -2  20      135.98      139.75      3.03 o 
   4  -2  20      229.70      199.87      2.56 o 
   5  -2  20        2.76        3.84      0.30 o 
   6  -2  20       67.90       58.57      1.18 o 
  -7  -1  20       84.81       84.89      1.48 o 
  -6  -1  20        2.60        2.27      0.30 o 
  -5  -1  20      198.29      199.32      2.42 o 
  -4  -1  20      986.07      938.57     12.63 o 
  -3  -1  20       11.21       22.17      1.18 o 
  -2  -1  20     1382.01     1427.83     29.15 o 
  -1  -1  20      734.23      735.62     15.21 o 
   0  -1  20      100.36      105.65      2.96 o 
   1  -1  20       23.15       14.93      0.63 o 
   2  -1  20      102.11       88.34      2.09 o 
   3  -1  20       27.68       25.18      0.85 o 
   4  -1  20      448.81      434.22      5.23 o 
   5  -1  20      156.37      165.51      2.96 o 
   6  -1  20        0.07       -0.30      0.30 o 
  -7   0  20       13.93       15.11      0.49 o 
  -6   0  20        4.06        2.72      0.26 o 
  -5   0  20       88.20       97.21      1.85 o 
  -4   0  20       21.51       19.31      0.64 o 
  -3   0  20        2.57        5.18      0.63 o 
  -2   0  20        3.10        0.89      0.59 o 
  -1   0  20      506.75      606.88     13.68 o 
   0   0  20        0.69        0.59      0.21 o 
   1   0  20      909.12      881.97     13.85 o 
   2   0  20       57.82       69.00      2.37 o 
   3   0  20       17.79       24.42      0.92 o 
   4   0  20      171.04      166.36      4.34 o 
   5   0  20      121.57      113.80      1.97 o 
   6   0  20      162.48      159.91      2.96 o 
  -7   1  20       39.21       42.47      0.92 o 
  -6   1  20       24.66       20.91      0.61 o 
  -5   1  20       32.17       33.53      0.92 o 
  -4   1  20       21.19       16.35      1.03 o 
  -3   1  20      580.93      525.83     12.50 o 
  -2   1  20      758.05      678.95     15.51 o 
  -1   1  20     1144.95     1207.72     18.76 o 
   0   1  20      191.48      187.26      4.74 o 
   1   1  20      234.89      243.30      4.29 o 
   2   1  20     1517.64     1466.76     20.06 o 
   3   1  20       32.10       29.82      1.10 o 
   4   1  20      309.86      308.71      3.67 o 
   5   1  20        0.55        0.59      0.44 o 
   6   1  20        8.22       10.05      0.59 o 
  -6   2  20       81.56       92.35      1.39 o 
  -5   2  20       32.53       27.77      0.70 o 
  -4   2  20       25.02       23.95      0.71 o 
  -3   2  20      956.66      961.07     21.82 o 
  -2   2  20      177.92      188.38      5.33 o 
  -1   2  20     2785.89     2748.04     58.98 o 
   0   2  20      409.14      400.77      6.72 o 
   1   2  20       24.51       29.44      1.05 o 
   2   2  20       48.58       65.80      1.71 o 
   3   2  20      931.50      954.07     20.47 o 
   4   2  20      125.97      114.00      1.64 o 
   5   2  20       16.10       19.81      0.71 o 
   6   2  20       27.77       27.20      0.89 o 
  -6   3  20        7.16        8.39      0.34 o 
  -5   3  20        0.65        0.89      0.24 o 
  -4   3  20      180.05      186.56      2.48 o 
  -3   3  20     1526.55     1435.27     19.29 o 
  -2   3  20      231.35      227.04      3.92 o 
  -1   3  20      315.05      300.79      4.98 o 
   0   3  20       87.45       97.93      3.25 o 
   1   3  20      594.91      588.79     13.69 o 
   2   3  20      437.68      433.45     13.96 o 
   3   3  20      415.25      399.48      4.68 o 
   4   3  20      161.84      157.55      2.10 o 
   5   3  20       47.90       42.57      0.98 o 
   6   3  20       22.36       24.24      0.89 o 
  -5   4  20       18.20       19.68      0.67 o 
  -4   4  20      631.15      602.00      5.87 o 
  -3   4  20        6.31        9.21      0.52 o 
  -2   4  20      466.05      442.83      6.17 o 
  -1   4  20      216.46      200.88      2.74 o 
   0   4  20      328.80      287.20      7.42 o 
   1   4  20       83.56       83.19      3.11 o 
   2   4  20      481.49      481.75      9.21 o 
   3   4  20       91.85       99.40      1.67 o 
   4   4  20       43.63       47.08      1.03 o 
   5   4  20        2.11        2.13      0.26 o 
   6   4  20        1.74        1.75      0.44 o 
  -5   5  20       24.86       29.57      1.18 o 
  -4   5  20       25.56       30.51      0.92 o 
  -3   5  20      131.96      114.66      1.76 o 
  -2   5  20      267.65      240.21      3.55 o 
  -1   5  20      390.33      340.26     10.69 o 
   0   5  20      135.50      127.24      2.40 o 
   1   5  20      295.01      313.79      3.74 o 
   2   5  20       27.49       28.12      0.92 o 
   3   5  20      106.56      111.56      2.37 o 
   4   5  20        4.07        4.14      0.42 o 
   5   5  20        0.48        0.44      0.21 o 
  -4   6  20        9.29        9.46      0.59 o 
  -3   6  20       12.41       16.94      0.59 o 
  -1   6  20      124.11      120.53      2.06 o 
   0   6  20      176.38      154.16      2.16 o 
   1   6  20        7.54        6.53      0.43 o 
   2   6  20        6.75        3.91      0.26 o 
   3   6  20       17.34       21.58      0.89 o 
   4   6  20       24.44       21.58      0.59 o 
  -2   7  20       46.35       49.69      1.48 o 
  -1   7  20        6.86        5.32      0.59 o 
   0   7  20      113.26      109.26      1.46 o 
   1   7  20        0.90        1.54      0.30 o 
   2   7  20       63.14       58.57      1.48 o 
   1  -7  21        2.90        2.96      0.30 o 
  -2  -6  21        1.36        1.66      0.24 o 
  -1  -6  21        2.75        2.44      0.68 o 
   0  -6  21        6.22        7.81      0.43 o 
   1  -6  21       33.70       36.89      0.82 o 
   2  -6  21        9.45       10.01      0.32 o 
   3  -6  21       22.02       20.81      0.49 o 
  -4  -5  21       55.28       52.51      1.05 o 
  -3  -5  21        7.09       11.03      0.59 o 
  -2  -5  21        0.15        1.60      0.24 o 
  -1  -5  21      107.28      106.57      1.69 o 
   0  -5  21       18.62       19.25      0.61 o 
   1  -5  21       92.09       92.14      0.98 o 
   2  -5  21        6.47        4.45      0.38 o 
   3  -5  21        0.18        0.30      0.15 o 
   4  -5  21        0.30        0.51      0.16 o 
   5  -5  21       32.67       31.34      1.18 o 
  -5  -4  21      116.79      122.14      1.98 o 
  -4  -4  21       69.61       70.14      1.48 o 
  -3  -4  21      182.16      181.26      4.15 o 
  -2  -4  21       69.84       80.77      1.70 o 
  -1  -4  21      283.22      280.44      2.87 o 
   0  -4  21     1028.52     1002.16      7.53 o 
   1  -4  21       80.89       70.59      0.78 o 
   2  -4  21      120.68      119.58      1.37 o 
   3  -4  21       16.92       20.32      0.61 o 
   4  -4  21       70.43       67.76      1.77 o 
   5  -4  21        4.25        6.21      0.26 o 
  -6  -3  21        5.45        8.57      0.30 o 
  -5  -3  21       72.37       70.11      1.14 o 
  -4  -3  21      210.89      213.65      2.61 o 
  -3  -3  21        1.44        0.93      0.30 o 
  -2  -3  21       31.58       37.35      0.90 o 
  -1  -3  21       63.45       67.69      1.42 o 
   0  -3  21      201.74      178.62      3.24 o 
   1  -3  21       59.00       61.82      1.56 o 
   2  -3  21       72.86       78.57      1.59 o 
   3  -3  21        2.00        3.19      0.37 o 
   4  -3  21      260.38      257.15      3.70 o 
   5  -3  21       78.02       77.89      1.42 o 
   6  -3  21       29.07       31.34      0.89 o 
  -6  -2  21      110.65      120.16      1.85 o 
  -5  -2  21       36.46       37.86      0.84 o 
  -4  -2  21       26.18       26.49      1.03 o 
  -3  -2  21       25.06       22.34      0.61 o 
  -2  -2  21      746.08      718.08     10.42 o 
  -1  -2  21        0.35        0.59      0.30 o 
   0  -2  21        1.14        2.36      0.59 o 
   1  -2  21       17.65       13.61      0.63 o 
   2  -2  21       65.10       67.68      1.77 o 
   3  -2  21       75.54       63.64      1.33 o 
   4  -2  21        5.13        4.83      0.44 o 
   5  -2  21      400.30      390.47      6.53 o 
   6  -2  21        0.28        0.59      0.30 o 
  -6  -1  21       17.81       17.72      0.49 o 
  -5  -1  21       16.06       12.93      0.43 o 
  -4  -1  21       32.11       35.46      0.98 o 
  -3  -1  21      267.82      240.45      5.93 o 
  -2  -1  21        7.24        6.80      0.89 o 
  -1  -1  21       26.36       32.52      1.48 o 
   0  -1  21        5.80        9.16      0.89 o 
   1  -1  21      176.84      174.77      4.74 o 
   2  -1  21       46.81       52.09      1.48 o 
   3  -1  21      222.94      239.08      3.65 o 
   4  -1  21      193.82      193.25      2.59 o 
   5  -1  21        2.92        5.02      0.30 o 
   6  -1  21       16.27       15.67      0.59 o 
  -7   0  21        9.49        9.16      0.59 o 
  -6   0  21       23.55       21.39      0.71 o 
  -5   0  21       10.41       12.71      0.49 o 
  -4   0  21       13.33       12.56      0.52 o 
  -3   0  21      969.74      940.64     19.73 o 
  -2   0  21        0.58        0.59      0.59 o 
  -1   0  21       14.12       23.06      1.18 o 
   0   0  21        0.52        4.73      0.59 o 
   1   0  21      127.16      126.96      3.70 o 
   2   0  21       20.15       22.77      0.84 o 
   3   0  21       42.82       39.63      1.25 o 
   4   0  21      282.62      266.93      3.38 o 
   5   0  21        0.35        0.59      0.30 o 
   6   0  21      435.32      412.67      6.83 o 
  -6   1  21        8.16       15.75      0.59 o 
  -5   1  21       16.85       19.10      0.71 o 
  -4   1  21      296.28      266.16      3.31 o 
  -3   1  21      625.89      574.89     13.69 o 
  -2   1  21       56.73       41.41      1.77 o 
  -1   1  21       10.06        7.84      0.63 o 
   0   1  21      157.73      140.97      3.85 o 
   1   1  21        8.46        7.32      0.74 o 
   2   1  21      199.36      176.77      3.05 o 
   3   1  21      583.33      555.63      8.12 o 
   4   1  21      375.82      357.49      5.11 o 
   5   1  21      153.41      157.81      2.96 o 
   6   1  21       11.12       10.64      0.59 o 
  -6   2  21       38.18       46.83      0.78 o 
  -5   2  21       71.79       62.98      1.19 o 
  -4   2  21      168.05      174.25      2.70 o 
  -3   2  21      428.23      395.33      9.80 o 
  -2   2  21       71.20       61.91      1.56 o 
  -1   2  21       90.83       85.51      2.96 o 
   0   2  21        3.06        4.83      0.89 o 
   1   2  21       44.60       49.68      2.07 o 
   2   2  21       39.55       36.60      1.11 o 
   3   2  21      793.78      829.36     15.10 o 
   4   2  21       47.46       46.82      0.93 o 
   5   2  21       20.76       16.64      0.89 o 
   6   2  21       43.16       44.65      1.18 o 
  -6   3  21       93.80       76.82      1.35 o 
  -5   3  21      221.36      211.67      2.65 o 
  -4   3  21       62.76       63.88      3.55 o 
  -3   3  21        4.35        6.44      1.03 o 
  -2   3  21       32.81       27.16      0.73 o 
  -1   3  21      367.48      386.05      6.13 o 
   0   3  21       17.52       13.01      1.18 o 
   1   3  21        7.48        8.57      0.89 o 
   3   3  21      634.78      604.75      5.74 o 
   4   3  21      309.69      285.44      3.41 o 
   5   3  21        1.07        0.79      0.26 o 
   6   3  21        4.00        5.91      0.30 o 
  -5   4  21       53.38       48.73      0.72 o 
  -4   4  21       33.28       30.48      0.81 o 
  -3   4  21      185.85      168.15      2.45 o 
  -2   4  21       26.20       21.76      0.71 o 
  -1   4  21       49.20       51.37      1.37 o 
   0   4  21      148.60      143.51      2.96 o 
   1   4  21       63.07       67.13      1.17 o 
   2   4  21       14.34       12.71      0.89 o 
   3   4  21       12.74       14.79      0.63 o 
   4   4  21       67.76       68.37      1.35 o 
   5   4  21      124.76      127.07      1.98 o 
   6   4  21       20.25       25.13      0.59 o 
  -4   5  21       52.75       49.05      1.14 o 
  -3   5  21       85.38       82.17      1.30 o 
  -2   5  21        7.50       10.67      0.59 o 
  -1   5  21      180.86      166.45      3.55 o 
   0   5  21        0.13        0.59      0.42 o 
   1   5  21      127.00      121.45      1.47 o 
   2   5  21        0.48        1.10      0.26 o 
   3   5  21        2.24        1.77      0.30 o 
   4   5  21      171.32      172.41      2.49 o 
   5   5  21        5.06        3.84      0.59 o 
  -3   6  21       33.27       28.09      1.18 o 
  -2   6  21        0.49        2.07      0.59 o 
  -1   6  21       61.65       54.07      1.33 o 
   0   6  21      140.92      146.65      2.04 o 
   1   6  21      119.87      111.88      3.00 o 
   2   6  21      309.78      295.57      4.01 o 
   3   6  21        0.68        0.89      0.30 o 
   4   6  21       71.10       60.36      1.48 o 
  -1   7  21        6.07        7.98      0.59 o 
   0   7  21       20.98       19.66      0.42 o 
   1   7  21        3.41        3.44      0.30 o 
   2   7  21       46.27       52.65      1.18 o 
  -2  -6  22       93.15       99.31      1.67 o 
  -1  -6  22       47.37       51.88      0.93 o 
   0  -6  22      127.97      127.44      1.73 o 
   1  -6  22       21.42       22.51      0.55 o 
   2  -6  22       11.38       14.97      0.35 o 
   3  -6  22       28.68       32.67      0.71 o 
  -4  -5  22        4.77        5.32      0.59 o 
  -3  -5  22      122.44      123.38      2.13 o 
  -2  -5  22       11.47       12.13      0.63 o 
  -1  -5  22      281.74      278.11      3.68 o 
   0  -5  22       28.84       31.45      0.73 o 
   1  -5  22       20.46       18.35      0.32 o 
   2  -5  22        4.56        7.19      0.30 o 
   3  -5  22       11.50       12.73      0.39 o 
   4  -5  22       75.67       72.10      1.20 o 
   5  -5  22       13.06       15.67      0.89 o 
  -5  -4  22       38.68       36.67      0.89 o 
  -4  -4  22       94.27       91.19      4.29 o 
  -3  -4  22       87.48       84.91      2.07 o 
  -2  -4  22      242.05      245.11      5.33 o 
  -1  -4  22        0.47        2.57      0.34 o 
   0  -4  22       33.36       35.40      0.61 o 
   1  -4  22       46.72       43.38      0.61 o 
   2  -4  22       42.59       41.54      0.66 o 
   3  -4  22        0.49        0.65      0.29 o 
   4  -4  22      117.93      116.73      1.91 o 
   5  -4  22       21.59       22.10      1.18 o 
  -5  -3  22       28.11       33.19      0.61 o 
  -4  -3  22      202.63      203.18      2.48 o 
  -3  -3  22       59.16       59.74      1.77 o 
  -2  -3  22       45.14       47.34      0.87 o 
  -1  -3  22      801.19      782.44      9.47 o 
   0  -3  22       28.82       27.68      1.05 o 
   1  -3  22      915.55      861.45     12.32 o 
   2  -3  22      317.95      311.28      3.65 o 
   3  -3  22        5.21        5.16      0.32 o 
   4  -3  22        0.35        0.69      0.26 o 
   5  -3  22      125.64      129.78      2.06 o 
   6  -3  22        0.32        0.00      0.30 o 
  -6  -2  22       20.75       20.10      0.59 o 
  -5  -2  22        0.69        2.07      0.26 o 
  -4  -2  22        9.18       10.77      1.03 o 
  -3  -2  22        1.08        1.15      0.22 o 
  -2  -2  22      104.11      104.89      1.98 o 
  -1  -2  22       34.88       31.78      0.92 o 
   0  -2  22        4.45        7.98      0.89 o 
   1  -2  22      305.40      330.15      8.01 o 
   2  -2  22      361.27      347.85      6.19 o 
   3  -2  22       89.52       84.78      1.41 o 
   4  -2  22       73.20       69.79      1.42 o 
   5  -2  22       22.63       21.88      0.89 o 
   6  -2  22      184.06      178.65      3.26 o 
  -6  -1  22        6.97        8.85      1.18 o 
  -5  -1  22       57.04       55.86      1.68 o 
  -4  -1  22       24.29       24.24      0.89 o 
  -3  -1  22       85.99       82.77      1.77 o 
  -2  -1  22     2409.71     2344.37     32.64 o 
  -1  -1  22      952.68     1100.74     22.72 o 
   0  -1  22      500.44      476.38     11.00 o 
   1  -1  22       61.99       60.04      2.07 o 
   2  -1  22       38.97       31.05      1.05 o 
   3  -1  22      260.33      241.95      3.70 o 
   4  -1  22      100.27       92.62      1.70 o 
   5  -1  22        1.66        1.18      0.30 o 
   6  -1  22       73.75       67.45      1.48 o 
  -6   0  22        0.10        0.00      0.30 o 
  -5   0  22        0.62        0.15      0.44 o 
  -4   0  22      339.97      319.57      4.48 o 
  -3   0  22       16.24       20.10      1.18 o 
  -2   0  22       16.45       20.10      0.89 o 
  -1   0  22      576.41      642.01     14.58 o 
   0   0  22      134.00      144.47      4.14 o 
   1   0  22      114.69       94.51      2.96 o 
   2   0  22       25.66       26.90      1.48 o 
   3   0  22      474.55      475.92      7.99 o 
   4   0  22      224.99      204.53      3.18 o 
   5   0  22       83.34       84.02      1.78 o 
   6   0  22        1.94        2.07      0.30 o 
  -6   1  22        7.35        7.44      0.59 o 
  -5   1  22       32.32       32.78      0.92 o 
  -4   1  22       48.29       54.14      1.20 o 
  -3   1  22      393.07      351.24      8.91 o 
  -2   1  22      415.81      390.27      6.26 o 
  -1   1  22      453.94      468.96     11.00 o 
   0   1  22      133.08      121.68      3.55 o 
   1   1  22      150.13      158.86      3.14 o 
   2   1  22      912.16      903.75     12.63 o 
   3   1  22      450.34      453.91      6.78 o 
   4   1  22       81.53       82.97      1.52 o 
   5   1  22       12.61       15.08      0.59 o 
   6   1  22        4.99        3.25      0.30 o 
  -6   2  22       28.19       30.83      0.61 o 
  -5   2  22      102.62      105.71      1.85 o 
  -4   2  22      336.36      310.39      4.35 o 
  -3   2  22      387.00      375.14      5.20 o 
  -2   2  22      766.72      719.01     10.78 o 
  -1   2  22     2356.49     2322.79     33.34 o 
   0   2  22      415.39      390.06      6.61 o 
   1   2  22      774.92      796.45     17.90 o 
   2   2  22      874.59      900.69     14.25 o 
   3   2  22      135.41      134.28      1.85 o 
   4   2  22       28.50       31.92      0.70 o 
   5   2  22        5.77        6.80      0.59 o 
   6   2  22       12.98       10.94      0.59 o 
  -6   3  22       53.69       49.76      0.92 o 
  -5   3  22        0.40        0.49      0.17 o 
  -4   3  22       35.28       32.58      0.85 o 
  -3   3  22       10.90        9.12      0.48 o 
  -2   3  22      432.51      393.32      4.79 o 
  -1   3  22     4834.91     4533.25     64.61 o 
   0   3  22      786.59      752.24     17.30 o 
   1   3  22      416.94      430.05     10.39 o 
   3   3  22       59.77       55.76      0.84 o 
   4   3  22       69.89       79.86      2.37 o 
   5   3  22       19.41       19.43      0.71 o 
   6   3  22       27.55       31.05      0.89 o 
  -5   4  22       22.29       19.10      0.74 o 
  -4   4  22      122.52      122.95      1.82 o 
  -3   4  22        0.39        0.30      0.21 o 
  -2   4  22      135.58      121.99      1.98 o 
  -1   4  22        0.04        1.03      0.59 o 
   0   4  22      208.55      190.30      2.78 o 
   1   4  22      564.05      542.52     10.95 o 
   2   4  22       12.28       11.60      0.89 o 
   3   4  22        7.53        9.75      0.59 o 
   4   4  22       38.40       41.81      0.92 o 
   5   4  22       13.61       14.10      0.49 o 
  -4   5  22       11.43       13.26      0.59 o 
  -3   5  22       32.39       33.05      1.13 o 
  -2   5  22        1.66        1.93      0.21 o 
  -1   5  22        4.11        4.93      1.48 o 
   0   5  22      126.87      110.41      2.96 o 
   1   5  22      137.54      128.23      1.53 o 
   2   5  22        0.22        0.44      0.21 o 
   3   5  22       49.72       48.39      0.92 o 
   4   5  22      151.72      148.48      2.19 o 
   5   5  22        4.64        7.69      0.59 o 
  -2   6  22      141.09      130.75      2.30 o 
  -1   6  22        6.54        5.56      0.26 o 
   0   6  22       19.45       22.19      0.70 o 
   1   6  22        6.33        9.75      0.89 o 
   2   6  22      147.44      144.47      2.06 o 
   3   6  22       31.19       34.60      0.89 o 
   4   6  22       13.31       15.96      0.59 o 
   0   7  22      153.90      150.18      2.96 o 
   1   7  22        2.27        2.23      0.21 o 
  -2  -6  23        6.91        6.85      0.59 o 
  -1  -6  23       13.48       11.04      0.38 o 
   0  -6  23       59.18       55.78      1.07 o 
   1  -6  23       17.48       14.61      0.43 o 
   2  -6  23        8.44        8.63      0.26 o 
   3  -6  23        4.88        4.73      0.59 o 
  -4  -5  23       89.07       88.49      2.07 o 
  -3  -5  23        2.78        2.36      0.59 o 
  -2  -5  23      123.92      106.56      3.26 o 
  -1  -5  23        7.89        7.54      0.43 o 
   0  -5  23       71.08       64.50      1.17 o 
   1  -5  23       11.61       11.12      0.49 o 
   2  -5  23       14.20       12.65      0.32 o 
   3  -5  23       15.26       17.86      0.40 o 
   4  -5  23       34.79       40.81      0.92 o 
  -5  -4  23       76.63       83.15      1.78 o 
  -4  -4  23        5.29        5.38      1.03 o 
  -3  -4  23       12.56       14.48      0.89 o 
  -2  -4  23      370.67      342.24      6.83 o 
  -1  -4  23      208.05      218.71      2.98 o 
   0  -4  23       79.87       84.14      1.02 o 
   1  -4  23       47.42       54.12      0.70 o 
   2  -4  23      153.01      159.22      1.66 o 
   3  -4  23       12.24        9.47      0.63 o 
   4  -4  23       18.18       19.39      0.86 o 
   5  -4  23       96.74       99.44      1.64 o 
  -5  -3  23       14.83       17.90      0.63 o 
  -4  -3  23       18.06       23.53      0.84 o 
  -3  -3  23       49.59       45.54      1.48 o 
  -2  -3  23       86.04       86.79      1.46 o 
  -1  -3  23        1.41        2.71      0.24 o 
   0  -3  23        6.85       11.06      0.41 o 
   1  -3  23      220.44      204.50      1.90 o 
   2  -3  23      419.07      376.78      4.76 o 
   3  -3  23       26.46       32.87      0.64 o 
   4  -3  23        0.14        0.94      0.44 o 
   5  -3  23       11.29       11.23      0.49 o 
   6  -3  23       37.13       40.51      0.89 o 
  -6  -2  23       79.86       85.81      1.78 o 
  -5  -2  23       56.91       58.80      1.33 o 
  -4  -2  23       16.96       19.34      0.55 o 
  -3  -2  23       43.80       49.09      1.77 o 
  -2  -2  23      243.52      234.71      3.76 o 
  -1  -2  23       42.85       40.43      0.92 o 
   0  -2  23      158.33      151.61      3.85 o 
   1  -2  23       29.24       29.57      1.48 o 
   2  -2  23      100.28       80.35      1.98 o 
   3  -2  23      115.67      118.54      1.39 o 
   4  -2  23       62.10       68.32      1.77 o 
   5  -2  23        0.20        0.59      0.30 o 
   6  -2  23       83.51       81.67      1.48 o 
  -6  -1  23        0.08        0.15      0.21 o 
  -5  -1  23       63.10       57.10      0.96 o 
  -4  -1  23       11.42       10.94      0.59 o 
  -3  -1  23      919.08      926.15     10.23 o 
  -2  -1  23        3.41        5.86      0.74 o 
  -1  -1  23      152.95      111.63      2.66 o 
   0  -1  23      279.96      293.29      7.12 o 
   1  -1  23        0.41        2.36      0.59 o 
   2  -1  23        8.49       12.63      0.71 o 
   3  -1  23      161.29      143.45      1.89 o 
   4  -1  23      160.15      153.84      2.46 o 
   5  -1  23        2.27        3.84      0.30 o 
   6  -1  23       93.57       85.52      1.78 o 
  -6   0  23       47.65       60.95      1.14 o 
  -5   0  23       75.54       74.44      1.42 o 
  -4   0  23       45.35       50.03      1.14 o 
  -3   0  23      113.49      114.07      1.61 o 
  -2   0  23       48.23       40.81      1.48 o 
  -1   0  23        3.11        1.26      0.26 o 
   0   0  23       56.63       66.55      2.37 o 
   1   0  23       50.20       41.27      1.25 o 
   2   0  23        1.33        2.07      0.42 o 
   3   0  23      663.35      686.51      7.95 o 
   4   0  23      112.23      113.10      1.97 o 
   5   0  23        0.15        0.89      0.30 o 
   6   0  23      108.07       97.37      1.78 o 
  -6   1  23       59.73       57.80      1.33 o 
  -5   1  23       40.24       37.71      1.63 o 
  -4   1  23      298.72      306.20      6.97 o 
  -3   1  23      501.38      449.14      5.36 o 
  -2   1  23       13.18        8.77      1.03 o 
  -1   1  23        5.85        5.91      0.59 o 
   0   1  23        4.91       13.60      0.89 o 
   1   1  23      304.12      287.15      5.03 o 
   2   1  23      261.29      252.17      4.61 o 
   3   1  23      733.29      716.12      8.27 o 
   4   1  23       10.45        8.48      0.49 o 
   5   1  23      164.31      149.54      2.96 o 
   6   1  23       11.30       11.82      0.59 o 
  -6   2  23       12.01       11.30      0.89 o 
  -5   2  23       34.30       31.64      0.76 o 
  -4   2  23      471.91      464.80      6.26 o 
  -3   2  23       47.57       48.71      1.02 o 
  -2   2  23        6.15        2.62      0.36 o 
  -1   2  23      726.00      715.80     10.78 o 
   0   2  23       32.99       22.18      1.18 o 
   1   2  23        2.92        2.96      0.59 o 
   2   2  23      338.91      341.13      5.98 o 
   3   2  23      147.17      154.76      1.96 o 
   4   2  23      200.51      189.70      2.96 o 
   5   2  23       45.43       44.65      1.18 o 
   6   2  23       28.48       32.23      0.89 o 
  -5   3  23        2.11        1.98      0.17 o 
  -4   3  23       45.53       35.54      0.68 o 
  -3   3  23      435.92      411.58      8.61 o 
  -2   3  23       24.97       17.78      0.89 o 
  -1   3  23       14.89        8.96      0.43 o 
   0   3  23        6.07        5.32      0.89 o 
   1   3  23      689.55      743.24     15.49 o 
   2   3  23       35.32       33.12      1.18 o 
   3   3  23       22.44       19.67      0.52 o 
   4   3  23       40.20       44.18      0.92 o 
   5   3  23       37.69       44.06      1.18 o 
   6   3  23        6.26        7.09      0.30 o 
  -5   4  23       75.25       76.93      2.07 o 
  -4   4  23        0.12        0.30      0.21 o 
  -3   4  23        0.26        0.99      0.26 o 
  -2   4  23       51.68       50.57      1.05 o 
  -1   4  23      129.82      113.66      2.66 o 
   0   4  23      192.42      178.49      2.70 o 
   1   4  23      179.84      174.02      2.89 o 
   2   4  23      311.81      287.30      3.97 o 
   3   4  23        8.78        7.09      0.59 o 
   4   4  23        4.06        4.59      0.42 o 
   5   4  23       26.58       23.95      0.89 o 
  -4   5  23       67.06       71.02      1.46 o 
  -3   5  23       38.48       37.99      0.92 o 
  -1   5  23       17.93       13.47      0.63 o 
   0   5  23        1.49        2.23      0.42 o 
   1   5  23       32.43       30.44      0.58 o 
   2   5  23       30.57       28.38      0.71 o 
   3   5  23       13.67       11.82      0.59 o 
   4   5  23        9.84        7.86      0.44 o 
  -2   6  23        5.39        7.54      0.42 o 
  -1   6  23       15.58       11.06      0.49 o 
   0   6  23        6.34        8.15      0.44 o 
   1   6  23        7.15        5.91      0.59 o 
   2   6  23        3.07        5.09      0.26 o 
   3   6  23       36.94       34.60      0.89 o 
   1   7  23        4.02        3.84      0.30 o 
  -1  -6  24       13.67       11.38      0.42 o 
   0  -6  24      184.10      188.05      2.82 o 
   1  -6  24       46.21       49.05      0.92 o 
   2  -6  24        0.40        1.48      0.30 o 
  -2  -5  24       15.72       14.79      0.63 o 
  -1  -5  24       94.27       96.78      1.52 o 
   0  -5  24        7.00        6.91      0.38 o 
   1  -5  24       94.13       98.83      1.11 o 
   2  -5  24        3.49        3.46      0.27 o 
   3  -5  24        0.28        1.28      0.20 o 
   4  -5  24       87.36      102.16      3.11 o 
  -4  -4  24        1.43        2.61      0.26 o 
  -3  -4  24        0.14        0.30      0.30 o 
  -1  -4  24       79.26       72.08      1.10 o 
   0  -4  24       31.93       37.61      0.77 o 
   1  -4  24       44.80       46.96      0.59 o 
   2  -4  24        4.91        6.06      0.51 o 
   3  -4  24        3.90        6.30      0.38 o 
   4  -4  24       67.35       69.16      1.00 o 
   5  -4  24       22.40       25.01      0.74 o 
  -5  -3  24        2.51        3.25      0.30 o 
  -4  -3  24       41.30       37.21      1.03 o 
  -3  -3  24        4.81        4.73      0.59 o 
  -2  -3  24      411.01      434.25      5.43 o 
  -1  -3  24       72.41       61.34      1.25 o 
   0  -3  24       48.09       41.51      0.62 o 
   1  -3  24      270.23      270.02      2.21 o 
   2  -3  24       15.29       19.00      0.55 o 
   3  -3  24      313.85      309.55      4.35 o 
   4  -3  24       20.76       20.19      0.71 o 
   5  -3  24        0.36        0.59      0.21 o 
  -5  -2  24       51.32       46.47      0.78 o 
  -4  -2  24       74.86       77.94      1.13 o 
  -3  -2  24      279.53      277.09      4.19 o 
  -2  -2  24       26.44       32.91      1.48 o 
  -1  -2  24       19.39       21.90      1.18 o 
   0  -2  24      348.67      327.32      7.42 o 
   1  -2  24      194.24      185.71      3.20 o 
   2  -2  24       45.73       42.28      1.00 o 
   3  -2  24      204.89      196.96      2.99 o 
   4  -2  24      240.04      259.63      4.74 o 
   5  -2  24       23.97       23.65      0.89 o 
   6  -2  24      156.19      143.36      2.67 o 
  -6  -1  24        1.14        1.97      0.59 o 
  -5  -1  24        0.28        0.74      0.24 o 
  -4  -1  24      123.81      121.53      1.92 o 
  -3  -1  24      765.93      735.51     14.91 o 
  -2  -1  24      127.59      121.64      2.27 o 
  -1  -1  24      656.23      632.28     12.51 o 
   0  -1  24      778.32      787.11     17.60 o 
   1  -1  24      311.58      312.07      7.71 o 
   2  -1  24      214.86      190.22      5.04 o 
   3  -1  24      626.88      551.49      5.44 o 
   4  -1  24       38.25       33.71      0.89 o 
   5  -1  24       30.78       32.82      0.89 o 
   6  -1  24      100.88      102.99      1.78 o 
  -6   0  24        7.63        8.34      0.26 o 
  -5   0  24       15.70       16.07      1.03 o 
  -4   0  24        0.40        0.20      0.17 o 
  -3   0  24       96.73      106.25      1.77 o 
  -2   0  24       92.20       87.28      2.37 o 
  -1   0  24     1564.28     1564.01     22.45 o 
   0   0  24       29.59       34.00      1.48 o 
   1   0  24      342.81      339.26      5.88 o 
   2   0  24       18.59       19.12      1.03 o 
   3   0  24      743.68      759.71      7.30 o 
   4   0  24       25.99       22.97      0.89 o 
   5   0  24       20.45       21.58      0.89 o 
   6   0  24       13.10       13.60      0.59 o 
  -6   1  24       11.44        8.87      0.42 o 
  -5   1  24      109.82      110.69      1.85 o 
  -4   1  24       28.20       26.24      0.61 o 
  -3   1  24       28.62       25.88      0.87 o 
  -2   1  24        1.66        2.24      0.74 o 
  -1   1  24      599.18      570.56     11.31 o 
   1   1  24        0.65        0.79      0.74 o 
   2   1  24     1614.02     1538.39     23.74 o 
   3   1  24      326.93      330.71      3.47 o 
   4   1  24      374.35      360.16      5.11 o 
   5   1  24        2.35        2.96      0.30 o 
   6   1  24       31.43       31.34      0.89 o 
  -6   2  24       99.51       97.98      2.37 o 
  -5   2  24        3.79        1.74      0.20 o 
  -4   2  24      123.12      118.49      1.61 o 
  -3   2  24      199.11      185.00      3.14 o 
  -2   2  24      216.95      220.24      2.90 o 
  -1   2  24      739.86      718.67     10.65 o 
   1   2  24      434.64      481.82     11.29 o 
   2   2  24      124.36      136.30      2.93 o 
   3   2  24       21.37       23.31      0.58 o 
   4   2  24        1.57        2.96      0.30 o 
   5   2  24       25.30       28.09      0.89 o 
   6   2  24        0.39        0.30      0.30 o 
  -5   3  24       48.85       45.85      1.05 o 
  -4   3  24       14.50        9.42      0.59 o 
  -3   3  24        6.13        8.91      0.49 o 
  -2   3  24      104.82      100.91      1.77 o 
  -1   3  24       98.90       95.43      1.67 o 
   0   3  24      504.94      495.93      6.88 o 
   1   3  24     2098.75     2042.44     36.61 o 
   2   3  24       74.81       82.68      1.46 o 
   3   3  24      489.09      475.76      5.34 o 
   4   3  24        1.15        0.59      0.30 o 
   5   3  24       33.09       42.58      1.18 o 
   6   3  24       21.16       28.68      0.59 o 
  -5   4  24       14.43       16.26      0.89 o 
  -4   4  24        0.53        0.15      0.44 o 
  -3   4  24        4.12        2.18      0.59 o 
  -2   4  24      214.76      210.83      3.03 o 
  -1   4  24        1.39        0.69      0.26 o 
   0   4  24       85.43       80.18      2.37 o 
   1   4  24       55.33       55.76      1.92 o 
   2   4  24        1.46        2.64      1.18 o 
   3   4  24      151.76      151.09      2.19 o 
   4   4  24       90.77       91.56      1.56 o 
   5   4  24       42.99       37.85      0.89 o 
  -4   5  24       43.79       44.07      1.48 o 
  -3   5  24       40.31       39.81      0.92 o 
  -2   5  24        4.45        5.62      0.59 o 
  -1   5  24       39.84       40.74      0.92 o 
   0   5  24       42.95       39.65      1.05 o 
   1   5  24       63.38       59.29      0.90 o 
   2   5  24        0.97        0.30      0.21 o 
   3   5  24       23.80       31.93      0.89 o 
   4   5  24        7.91        8.28      0.59 o 
  -2   6  24        7.39        8.88      0.42 o 
  -1   6  24       41.57       50.56      1.18 o 
   0   6  24      111.95      103.15      1.67 o 
   1   6  24      160.05      164.38      2.51 o 
   2   6  24       91.85       96.18      2.07 o 
   3   6  24        0.84        0.59      0.30 o 
   0  -6  25       11.85       11.53      0.42 o 
   1  -6  25        1.56        2.69      0.30 o 
  -2  -5  25       71.86       75.14      1.56 o 
  -1  -5  25       14.63       18.09      0.55 o 
   0  -5  25       33.99       29.39      0.64 o 
   1  -5  25        0.01        0.37      0.15 o 
   2  -5  25       45.13       47.98      0.63 o 
   3  -5  25       12.04       12.07      0.38 o 
   4  -5  25        0.95        1.18      0.30 o 
  -4  -4  25       53.63       64.78      1.77 o 
  -3  -4  25        2.81        2.96      0.30 o 
  -2  -4  25       79.77       72.78      2.37 o 
  -1  -4  25        0.31        0.63      0.38 o 
   0  -4  25      256.33      237.78      2.68 o 
   1  -4  25      167.02      181.55      1.87 o 
   2  -4  25      257.07      247.84      2.58 o 
   3  -4  25        0.06        0.30      0.28 o 
   4  -4  25       16.87       15.41      0.35 o 
   5  -4  25        8.70        7.69      0.59 o 
  -5  -3  25        5.59        5.02      0.30 o 
  -4  -3  25        3.33        2.72      0.26 o 
  -3  -3  25      257.74      279.85      5.93 o 
  -2  -3  25      103.21      101.15      1.77 o 
  -1  -3  25      189.66      203.74      2.88 o 
   0  -3  25        3.09        1.25      0.30 o 
   1  -3  25       64.60       62.58      0.75 o 
   2  -3  25        9.39       10.59      0.47 o 
   3  -3  25        6.08        7.81      0.49 o 
   4  -3  25       45.98       50.96      0.98 o 
   5  -3  25       14.77       14.78      0.89 o 
  -5  -2  25        7.28        6.80      0.42 o 
  -4  -2  25        0.64        1.48      0.35 o 
  -3  -2  25      359.57      368.75      5.46 o 
  -2  -2  25        1.43        2.82      0.44 o 
  -1  -2  25      125.23      130.28      2.40 o 
   0  -2  25      163.85      169.96      3.11 o 
   1  -2  25        2.41        1.71      0.59 o 
   2  -2  25       80.78       71.02      1.25 o 
   3  -2  25      128.63      145.82      2.35 o 
   4  -2  25      141.19      148.62      2.96 o 
   5  -2  25       12.65       12.71      0.59 o 
   6  -2  25        0.27        0.30      0.30 o 
  -5  -1  25       87.16       94.78      1.22 o 
  -4  -1  25       80.73       93.29      1.63 o 
  -3  -1  25      127.94      135.86      3.26 o 
  -2  -1  25      135.32      133.51      3.26 o 
  -1  -1  25      101.64       92.32      2.07 o 
   0  -1  25      178.67      168.82      4.74 o 
   1  -1  25       48.92       36.19      0.98 o 
   2  -1  25      118.01      107.75      2.06 o 
   3  -1  25      360.42      372.75      6.53 o 
   4  -1  25       23.51       24.83      0.89 o 
   5  -1  25      155.68      162.57      2.96 o 
   6  -1  25        0.96        0.89      0.30 o 
  -6   0  25       55.39       57.68      1.48 o 
  -5   0  25      103.49      106.69      1.64 o 
  -4   0  25      319.65      308.58      3.62 o 
  -3   0  25      405.05      378.29      8.02 o 
  -2   0  25      773.26      762.14     15.21 o 
  -1   0  25       27.46       26.93      0.76 o 
   0   0  25        1.39        1.18      0.59 o 
   1   0  25       12.28       12.42      0.89 o 
   2   0  25      194.53      193.77      3.77 o 
   3   0  25       24.84       22.16      0.89 o 
   4   0  25        0.42        1.48      0.30 o 
   5   0  25        1.03        0.30      0.30 o 
   6   0  25       13.19       13.89      0.59 o 
  -6   1  25       73.74       72.79      1.78 o 
  -5   1  25       29.93       39.65      1.40 o 
  -4   1  25        6.36        4.14      0.24 o 
  -3   1  25       28.08       28.10      0.84 o 
  -2   1  25      297.15      264.39      3.88 o 
  -1   1  25      752.10      729.81     14.31 o 
   0   1  25        0.96        4.14      0.59 o 
   1   1  25        9.14        8.87      0.89 o 
   2   1  25      115.73      111.44      2.51 o 
   3   1  25       42.97       40.76      0.66 o 
   4   1  25        4.96        7.98      0.59 o 
   5   1  25        0.64        1.18      0.30 o 
   6   1  25        5.68        6.80      0.30 o 
  -5   2  25      295.09      293.33      7.71 o 
  -4   2  25        0.08        0.00      0.30 o 
  -3   2  25       25.14       24.40      0.84 o 
  -2   2  25        5.21        6.24      0.34 o 
  -1   2  25      193.85      191.18      4.74 o 
   0   2  25        2.21        4.73      0.59 o 
   1   2  25     1457.95     1444.11     20.79 o 
   2   2  25      125.23      119.03      2.13 o 
   3   2  25       89.36       85.27      1.23 o 
   4   2  25        6.26        4.14      0.30 o 
   5   2  25        5.88        6.21      0.30 o 
   6   2  25       98.64      112.17      2.07 o 
  -5   3  25        0.82        1.18      0.30 o 
  -4   3  25       71.82       72.34      1.46 o 
  -3   3  25        8.64        8.40      0.49 o 
  -2   3  25       25.63       23.35      0.55 o 
  -1   3  25       56.15       64.18      1.77 o 
   0   3  25        1.36        1.10      0.26 o 
   1   3  25      104.71      110.43      1.52 o 
   2   3  25      178.74      193.09      2.82 o 
   3   3  25      308.69      328.35      5.93 o 
   4   3  25        1.22        1.77      0.30 o 
   5   3  25        8.53       12.12      0.59 o 
  -4   4  25        2.22        2.72      0.26 o 
  -3   4  25       73.48       71.80      1.35 o 
  -2   4  25       64.51       60.35      0.93 o 
  -1   4  25       26.41       23.44      0.71 o 
   0   4  25      117.22      106.25      2.66 o 
   1   4  25        0.09        1.54      0.71 o 
   2   4  25        5.18        5.58      1.18 o 
   3   4  25      124.26      116.62      2.66 o 
   4   4  25        3.31        3.55      0.30 o 
   5   4  25       11.27       11.53      0.59 o 
  -3   5  25       22.45       20.40      0.89 o 
  -2   5  25       26.55       31.64      1.18 o 
  -1   5  25       36.85       35.66      0.92 o 
   0   5  25       22.22       17.17      0.63 o 
   1   5  25       12.13        9.75      0.89 o 
   2   5  25       79.85       75.01      1.26 o 
   3   5  25        3.49        3.25      0.30 o 
   4   5  25       15.87       17.44      0.59 o 
  -2   6  25       45.17       50.87      1.48 o 
  -1   6  25        0.85        0.59      0.30 o 
   0   6  25        0.08        0.30      0.30 o 
   1   6  25       10.96       13.49      0.49 o 
   2   6  25        0.44        0.30      0.30 o 
  -2  -5  26       16.32       15.08      0.89 o 
  -1  -5  26      156.00      160.30      2.15 o 
   0  -5  26       22.54       20.65      0.55 o 
   1  -5  26       28.38       28.03      0.54 o 
   2  -5  26        1.98        1.31      0.16 o 
   3  -5  26       30.61       36.20      0.73 o 
  -4  -4  26       43.04       40.52      1.18 o 
  -3  -4  26      157.40      172.07      4.44 o 
  -2  -4  26        0.21        0.15      0.44 o 
  -1  -4  26        1.09        0.30      0.17 o 
   0  -4  26      153.66      146.32      1.79 o 
   1  -4  26       19.37       19.06      0.40 o 
   2  -4  26        7.98        7.85      0.32 o 
   3  -4  26       60.22       65.25      1.00 o 
   4  -4  26        0.69        0.67      0.15 o 
  -4  -3  26       45.91       43.71      0.92 o 
  -3  -3  26      180.97      181.87      3.85 o 
  -2  -3  26      160.86      148.95      3.55 o 
  -1  -3  26        5.10        6.11      0.60 o 
   0  -3  26       47.49       57.11      0.87 o 
   1  -3  26       37.02       38.41      0.60 o 
   2  -3  26       77.18       80.80      1.05 o 
   3  -3  26      550.92      547.95     11.01 o 
   4  -3  26      247.07      248.13      3.42 o 
  -5  -2  26       22.94       20.99      0.89 o 
  -4  -2  26       55.70       65.92      1.07 o 
  -3  -2  26       99.73       99.66      1.77 o 
  -2  -2  26        6.59        6.09      0.44 o 
  -1  -2  26      143.15      131.00      2.30 o 
   0  -2  26      174.01      178.32      2.57 o 
   1  -2  26      274.82      254.00      2.62 o 
   2  -2  26      141.05      137.48      1.80 o 
   3  -2  26      493.49      530.28      6.85 o 
   4  -2  26      113.03      118.38      2.37 o 
   5  -2  26       24.46       26.31      0.89 o 
  -5  -1  26       12.39       10.38      0.59 o 
  -4  -1  26        2.05        0.89      0.30 o 
  -3  -1  26      139.47      129.37      3.26 o 
  -2  -1  26       12.68       15.67      0.89 o 
   0  -1  26      386.98      371.46      4.44 o 
   1  -1  26       72.98       66.12      0.98 o 
   2  -1  26     1483.42     1481.96     26.45 o 
   3  -1  26      178.23      179.48      3.55 o 
   4  -1  26       25.88       20.40      0.89 o 
   5  -1  26      158.23      156.96      2.96 o 
   6  -1  26       29.58       33.71      0.89 o 
  -5   0  26        1.57        2.51      0.45 o 
  -4   0  26       68.98       70.87      1.46 o 
  -3   0  26        5.32        9.16      0.59 o 
  -2   0  26       58.81       66.55      1.77 o 
  -1   0  26       72.36       86.08      2.96 o 
   0   0  26       34.47       31.16      1.03 o 
   1   0  26      364.24      351.38      6.38 o 
   2   0  26      180.91      179.92      3.06 o 
   3   0  26        6.54        8.97      1.33 o 
   4   0  26        4.42        4.14      0.30 o 
   5   0  26       24.72       29.57      0.89 o 
   6   0  26       11.74       10.35      0.30 o 
  -5   1  26        4.90        4.16      0.42 o 
  -4   1  26        0.15        0.59      0.30 o 
  -3   1  26      279.41      266.72      4.19 o 
  -2   1  26       31.92       28.09      1.18 o 
   0   1  26        0.63        0.69      0.26 o 
   1   1  26       37.86       29.81      0.62 o 
   2   1  26      461.89      461.05      6.78 o 
   3   1  26      162.05      143.81      2.41 o 
   4   1  26      129.10      143.86      2.96 o 
   5   1  26        0.31        0.00      0.30 o 
   6   1  26       56.48       63.01      1.18 o 
  -5   2  26        8.87       18.03      0.89 o 
  -4   2  26       53.15       51.49      1.14 o 
  -3   2  26       36.88       31.16      0.92 o 
  -2   2  26        2.57        5.21      0.44 o 
  -1   2  26      222.20      206.83      4.44 o 
   0   2  26      214.09      241.60      4.74 o 
   1   2  26      984.28      970.40     11.35 o 
   2   2  26       80.95       75.14      2.07 o 
   3   2  26      165.47      173.82      3.55 o 
   4   2  26       99.05      104.16      2.07 o 
   5   2  26       29.11       28.98      0.89 o 
  -5   3  26       11.69       11.23      0.59 o 
  -4   3  26       26.11       30.16      0.84 o 
  -3   3  26        7.40        6.06      0.42 o 
  -2   3  26        0.01        0.20      0.33 o 
  -1   3  26        5.91        1.48      0.26 o 
   0   3  26       15.33       21.60      1.18 o 
   1   3  26       49.74       44.92      0.73 o 
   2   3  26       55.94       74.24      1.35 o 
   4   3  26       81.11       91.71      2.07 o 
   5   3  26      138.68      157.53      2.96 o 
  -4   4  26        3.36        3.84      0.59 o 
  -3   4  26       19.67       19.60      0.49 o 
  -2   4  26       22.88       20.93      0.53 o 
  -1   4  26       56.70       42.47      1.05 o 
   0   4  26      145.29      138.85      3.26 o 
   1   4  26       24.13       28.16      0.89 o 
   2   4  26      257.87      258.59      5.34 o 
   3   4  26        3.70        4.14      0.30 o 
   4   4  26       15.72       17.00      0.42 o 
  -3   5  26        7.61        4.73      0.59 o 
  -2   5  26        1.32        1.06      0.21 o 
  -1   5  26        9.37        7.25      0.42 o 
   0   5  26       27.12       27.92      1.33 o 
   1   5  26      107.62      115.13      2.66 o 
   2   5  26       36.14       35.00      0.71 o 
   3   5  26      158.28      151.94      2.96 o 
   4   5  26        1.66        3.55      0.30 o 
  -1   6  26      177.60      166.26      2.51 o 
   0   6  26       32.52       34.01      0.89 o 
   1   6  26       25.34       26.02      0.63 o 
  -2  -5  27       96.48      102.41      2.37 o 
  -1  -5  27        6.79       10.55      0.74 o 
   0  -5  27      103.76      103.31      1.67 o 
   1  -5  27        9.49        8.44      0.45 o 
   2  -5  27       24.82       24.90      0.50 o 
   3  -5  27        7.68        8.28      0.59 o 
  -2  -4  27       65.36       69.55      1.56 o 
  -1  -4  27       33.98       37.46      0.88 o 
   0  -4  27        9.54        8.29      0.43 o 
   1  -4  27       20.38       20.29      0.40 o 
   2  -4  27       61.70       60.92      0.83 o 
   3  -4  27       97.77      101.58      1.35 o 
   4  -4  27      197.05      210.15      4.45 o 
  -4  -3  27        3.00        1.18      0.21 o 
  -3  -3  27      349.34      354.88      5.04 o 
  -2  -3  27      120.66      124.90      3.26 o 
  -1  -3  27        4.89        4.14      0.42 o 
   0  -3  27       23.51       23.12      0.61 o 
   1  -3  27       91.40       96.73      1.20 o 
   2  -3  27       50.68       43.56      0.67 o 
   3  -3  27       59.75       56.60      1.00 o 
   4  -3  27       10.02       10.41      0.38 o 
  -5  -2  27        2.88        3.55      0.30 o 
  -4  -2  27       42.65       47.82      0.85 o 
  -3  -2  27       50.48       50.87      1.14 o 
  -2  -2  27      317.81      327.12      4.81 o 
  -1  -2  27       52.83       47.34      1.25 o 
   0  -2  27       16.04       19.09      0.45 o 
   1  -2  27      273.16      276.02      2.79 o 
   2  -2  27      251.55      268.80      3.12 o 
   3  -2  27       39.96       40.12      2.51 o 
   4  -2  27        2.15        3.25      0.30 o 
   5  -2  27        7.49        8.57      0.30 o 
  -5  -1  27      148.62      137.91      2.19 o 
  -4  -1  27        3.55        2.07      0.30 o 
  -3  -1  27       35.86       47.90      1.48 o 
  -2  -1  27        8.38       13.21      0.49 o 
  -1  -1  27      196.91      207.36      3.35 o 
   0  -1  27      220.31      202.18      2.48 o 
   1  -1  27      176.19      153.31      1.73 o 
   2  -1  27        7.62       10.94      0.89 o 
   3  -1  27       84.95       79.88      1.78 o 
   4  -1  27       27.48       26.02      0.89 o 
   5  -1  27        0.17        0.59      0.30 o 
  -5   0  27      137.31      136.97      2.20 o 
  -4   0  27      177.70      158.17      3.55 o 
  -3   0  27       69.83       60.34      1.77 o 
  -2   0  27       12.78        8.28      0.59 o 
  -1   0  27       31.75       20.27      0.61 o 
   0   0  27      736.32      722.27     11.92 o 
   1   0  27      504.89      490.87      5.37 o 
   2   0  27        9.72        8.02      0.49 o 
   3   0  27       38.67       35.78      1.18 o 
   4   0  27        0.13        0.89      0.30 o 
   5   0  27        4.48        3.84      0.30 o 
  -5   1  27       28.25       28.09      1.18 o 
  -4   1  27       86.11       90.80      1.92 o 
  -3   1  27      138.42      136.03      2.40 o 
  -2   1  27       11.85        9.75      0.59 o 
  -1   1  27       17.14       10.79      0.63 o 
   0   1  27      254.69      229.01      3.33 o 
   1   1  27      224.26      199.11      2.38 o 
   2   1  27       31.81       32.79      0.98 o 
   3   1  27       42.57       37.26      1.18 o 
   4   1  27       18.29       21.58      0.89 o 
   5   1  27        9.89       12.42      0.59 o 
  -5   2  27       46.05       57.67      1.77 o 
  -4   2  27        1.97        2.43      0.26 o 
  -3   2  27      227.15      219.99      3.45 o 
  -2   2  27       60.16       72.86      1.11 o 
  -1   2  27      452.77      440.77      6.29 o 
   0   2  27      139.97      142.62      2.27 o 
   1   2  27       24.65       23.88      0.55 o 
   2   2  27      205.90      205.17      2.93 o 
   3   2  27      514.82      521.50      8.92 o 
   4   2  27       27.67       28.38      0.89 o 
   5   2  27        0.27        0.30      0.30 o 
  -4   3  27      195.56      210.99      3.24 o 
  -3   3  27       27.19       26.00      0.89 o 
  -2   3  27       23.80       24.65      0.71 o 
  -1   3  27        2.08        5.34      0.42 o 
   0   3  27      174.40      165.61      2.49 o 
   1   3  27       71.14       74.01      1.07 o 
   2   3  27       29.14       27.71      0.71 o 
   3   3  27      198.52      198.49      3.85 o 
   4   3  27       21.42       20.99      0.89 o 
   5   3  27       20.37       18.63      0.59 o 
  -3   4  27       23.16       27.79      1.18 o 
  -2   4  27        2.54        3.84      0.59 o 
  -1   4  27      231.17      229.99      3.85 o 
   0   4  27       43.81       39.65      1.48 o 
   1   4  27      126.57      126.69      1.98 o 
   2   4  27        0.28        0.59      0.21 o 
   3   4  27        1.99        1.18      0.30 o 
   4   4  27        0.63        0.74      0.21 o 
  -2   5  27      110.58      122.55      2.96 o 
  -1   5  27       42.96       39.65      0.89 o 
   0   5  27       12.25       14.47      0.49 o 
   1   5  27       14.57       13.89      0.89 o 
   2   5  27        6.34        5.47      0.21 o 
   3   5  27        0.93        1.18      0.30 o 
  -1   6  27       11.43       10.05      0.59 o 
   0   6  27       12.02       12.12      0.59 o 
   1   6  27        2.58        3.55      0.30 o 
  -1  -5  28        1.68        2.36      0.30 o 
   0  -5  28        0.17        0.59      0.30 o 
   1  -5  28       30.42       37.46      0.68 o 
   2  -5  28        0.53        0.74      0.21 o 
  -2  -4  28       48.91       57.28      1.35 o 
  -1  -4  28        0.59        0.69      0.17 o 
   0  -4  28       48.81       50.04      0.72 o 
   1  -4  28       33.76       35.06      0.88 o 
   2  -4  28      130.23      140.08      1.48 o 
   3  -4  28       38.15       42.63      0.78 o 
  -4  -3  28       40.85       53.82      1.48 o 
  -3  -3  28       17.20       17.74      0.89 o 
  -2  -3  28       52.96       53.29      1.07 o 
  -1  -3  28       41.36       39.35      1.05 o 
   0  -3  28       21.23       21.52      1.77 o 
   1  -3  28       19.99       18.46      0.64 o 
   2  -3  28      188.58      189.70      1.98 o 
   3  -3  28      351.37      368.35      4.56 o 
   4  -3  28        0.92        0.30      0.28 o 
  -4  -2  28       19.11       17.58      0.43 o 
  -3  -2  28       71.13       72.65      1.35 o 
  -2  -2  28       42.32       37.26      1.48 o 
  -1  -2  28      343.60      359.42      5.35 o 
   0  -2  28        3.78        4.96      0.50 o 
   1  -2  28        7.87       10.97      0.43 o 
   2  -2  28        0.38        0.92      0.22 o 
   3  -2  28      158.66      164.64      3.85 o 
   4  -2  28       14.97       16.55      0.59 o 
   5  -2  28       19.60       22.17      0.59 o 
  -5  -1  28        0.05        0.30      0.21 o 
  -4  -1  28       14.23       11.03      0.49 o 
  -3  -1  28        0.20        0.00      0.59 o 
  -2  -1  28        1.91        1.45      0.44 o 
  -1  -1  28      605.59      561.73      8.00 o 
   0  -1  28       33.75       34.26      0.64 o 
   1  -1  28       32.71       37.38      0.65 o 
   2  -1  28      611.44      647.39      8.20 o 
   3  -1  28        6.86        7.98      0.59 o 
   4  -1  28      233.08      235.34      4.15 o 
   5  -1  28        2.35        0.89      0.30 o 
  -5   0  28       21.79       23.36      0.63 o 
  -4   0  28       21.43       20.10      0.89 o 
  -3   0  28      101.59       93.21      2.37 o 
  -2   0  28       69.67       50.88      1.48 o 
  -1   0  28       50.48       46.14      1.25 o 
   0   0  28       12.10       14.84      0.71 o 
   1   0  28       19.06       20.42      0.77 o 
   2   0  28      150.35      146.00      2.19 o 
   3   0  28       13.37       14.19      0.59 o 
   4   0  28       12.35       13.01      0.59 o 
   5   0  28       13.90       12.71      0.59 o 
  -5   1  28        9.21       11.23      0.59 o 
  -4   1  28       18.50       17.17      0.63 o 
  -3   1  28       12.08       11.23      0.49 o 
  -2   1  28       18.27       22.17      0.89 o 
  -1   1  28        1.55        4.62      0.44 o 
   0   1  28        7.93        8.02      0.89 o 
   1   1  28        4.46        4.25      0.24 o 
   2   1  28        9.35       10.35      0.42 o 
   3   1  28        5.93        6.80      0.59 o 
   4   1  28       98.15      108.60      2.37 o 
   5   1  28       32.68       41.10      0.89 o 
  -5   2  28        8.03       12.42      0.59 o 
  -4   2  28        1.46        1.92      0.30 o 
  -3   2  28        0.46        2.21      0.30 o 
  -2   2  28      161.09      145.39      3.55 o 
  -1   2  28       62.51       58.86      1.25 o 
   0   2  28       20.54       25.50      0.89 o 
   1   2  28       16.86       15.80      0.43 o 
   2   2  28      416.03      439.30      5.77 o 
   4   2  28        2.90        4.14      0.30 o 
   5   2  28      106.00      101.82      2.07 o 
  -4   3  28       22.15       26.31      1.18 o 
  -3   3  28       82.10       78.92      1.35 o 
  -2   3  28        7.88        7.69      0.89 o 
  -1   3  28       25.17       24.35      0.71 o 
   0   3  28       16.79       19.22      0.89 o 
   1   3  28        0.60        0.80      0.44 o 
   2   3  28       22.18       23.95      0.63 o 
   3   3  28      361.69      371.66      6.83 o 
   4   3  28        0.71        2.36      0.30 o 
  -3   4  28        0.09       -0.30      0.30 o 
  -2   4  28       10.68       11.40      0.63 o 
  -1   4  28       82.63       83.03      1.56 o 
   0   4  28       80.55       83.28      1.46 o 
   1   4  28        0.11        1.35      0.21 o 
   2   4  28      127.91      121.01      1.77 o 
   3   4  28       10.95        9.75      0.59 o 
   4   4  28       91.08       92.63      1.78 o 
  -2   5  28       32.34       34.16      0.84 o 
  -1   5  28       78.21       71.40      1.00 o 
   0   5  28        3.68        6.68      0.44 o 
   1   5  28       23.09       24.83      0.89 o 
   2   5  28        3.77        5.91      0.30 o 
   3   5  28       59.53       67.45      1.48 o 
   0  -5  29        2.32        3.84      0.30 o 
   1  -5  29        7.70       10.79      0.42 o 
  -2  -4  29       34.39       42.58      1.18 o 
  -1  -4  29      160.97      157.58      2.51 o 
   0  -4  29        3.20        3.76      0.34 o 
   1  -4  29       68.77       71.76      1.07 o 
   2  -4  29       27.36       29.04      0.61 o 
   3  -4  29      131.30      150.71      2.16 o 
  -3  -3  29       77.72       70.42      1.78 o 
  -2  -3  29       18.54       22.33      0.84 o 
  -1  -3  29      141.87      165.26      2.96 o 
   0  -3  29      116.80      116.65      1.65 o 
   1  -3  29       38.44       35.47      0.73 o 
   2  -3  29       60.31       69.49      0.85 o 
   3  -3  29       63.22       70.68      1.00 o 
   4  -3  29        9.05        8.12      0.22 o 
  -4  -2  29      370.13      382.09      5.24 o 
  -3  -2  29        9.97       10.94      0.89 o 
  -2  -2  29      145.66      142.43      2.51 o 
  -1  -2  29        0.10        2.07      0.74 o 
   0  -2  29      189.94      201.39      4.00 o 
   1  -2  29        5.91        9.09      0.83 o 
   2  -2  29       76.57       75.60      1.11 o 
   3  -2  29       12.05       13.39      0.59 o 
   4  -2  29       76.23       75.74      1.78 o 
  -4  -1  29       24.99       24.70      0.55 o 
  -3  -1  29      284.84      279.22      4.45 o 
  -2  -1  29        1.49        0.30      0.30 o 
  -1  -1  29        1.49        1.48      0.42 o 
   0  -1  29       10.59       11.31      0.51 o 
   1  -1  29       58.74       60.79      1.00 o 
   2  -1  29       27.74       27.79      0.63 o 
   3  -1  29      218.32      197.35      3.56 o 
   4  -1  29       19.89       23.36      0.89 o 
   5  -1  29        0.05        0.30      0.30 o 
  -4   0  29        0.42        0.89      0.30 o 
  -3   0  29       78.57       80.17      2.07 o 
  -2   0  29       52.49       49.98      1.77 o 
  -1   0  29        1.18        1.63      0.42 o 
   0   0  29        0.58        2.31      0.24 o 
   1   0  29       85.76       82.64      1.63 o 
   2   0  29        3.31        3.87      0.42 o 
   3   0  29      442.43      447.42      7.72 o 
   4   0  29       10.18       11.53      0.59 o 
   5   0  29       16.96       16.56      0.59 o 
  -4   1  29      215.28      216.03      3.24 o 
  -3   1  29       30.70       31.34      0.89 o 
  -1   1  29       12.23       17.40      1.33 o 
   0   1  29      134.53      120.43      1.85 o 
   1   1  29        8.41        9.46      0.49 o 
   2   1  29      107.00      113.31      1.77 o 
   3   1  29       20.81       20.99      0.89 o 
   4   1  29        0.12        0.30      0.30 o 
   5   1  29       48.16       53.53      1.18 o 
  -4   2  29        8.40        9.46      0.59 o 
  -3   2  29      102.45      109.50      2.22 o 
  -2   2  29        2.70        5.62      0.59 o 
  -1   2  29      235.70      245.07      3.66 o 
   0   2  29      108.72      113.60      1.77 o 
   1   2  29       31.83       35.35      0.84 o 
   2   2  29       54.86       58.56      1.05 o 
   3   2  29       52.87       60.04      1.48 o 
   4   2  29       17.60       18.33      0.59 o 
   5   2  29       34.84       38.74      0.89 o 
  -4   3  29       72.71       81.07      2.07 o 
  -3   3  29       52.98       59.74      1.77 o 
  -2   3  29      176.05      186.97      3.03 o 
  -1   3  29       69.48       57.30      0.96 o 
   0   3  29        3.93        3.84      0.59 o 
   1   3  29      154.48      157.09      2.27 o 
   2   3  29       15.67       12.12      0.42 o 
   3   3  29       59.71       60.34      1.48 o 
   4   3  29        0.11        0.74      0.21 o 
  -3   4  29       32.51       28.68      1.18 o 
  -2   4  29        3.87        3.70      0.42 o 
  -1   4  29       28.43       25.95      0.55 o 
   0   4  29        0.13        0.59      0.17 o 
   1   4  29       80.39       84.91      2.07 o 
   2   4  29        0.10        0.15      0.21 o 
   3   4  29       23.63       23.65      0.59 o 
   4   4  29        1.50        1.77      0.30 o 
  -1   5  29       34.14       37.28      0.89 o 
   0   5  29      105.34      112.18      2.37 o 
   1   5  29       13.20       16.17      0.49 o 
  -2  -4  30        3.93        4.73      0.59 o 
  -1  -4  30       29.48       31.37      0.71 o 
   0  -4  30       63.56       76.42      1.20 o 
   1  -4  30        4.34        7.50      0.34 o 
   2  -4  30        0.33        0.59      0.17 o 
   3  -4  30       59.40       67.16      1.78 o 
  -3  -3  30        0.01        0.15      0.21 o 
  -2  -3  30       11.72       15.72      0.89 o 
  -1  -3  30       56.81       56.25      1.14 o 
   0  -3  30      104.26       98.35      1.35 o 
   1  -3  30        5.32        9.92      0.38 o 
   2  -3  30      192.56      204.97      2.52 o 
   3  -3  30      106.30      110.13      1.47 o 
  -4  -2  30        0.28        0.74      0.21 o 
  -3  -2  30        9.53       11.23      0.89 o 
  -2  -2  30       41.61       45.40      1.05 o 
  -1  -2  30        2.43        2.52      0.42 o 
   0  -2  30       26.88       27.96      0.61 o 
   1  -2  30       27.56       22.89      0.47 o 
   2  -2  30        4.88        5.87      0.36 o 
   3  -2  30       63.77       59.86      1.14 o 
   4  -2  30       26.20       26.94      0.89 o 
  -4  -1  30       26.90       21.29      0.63 o 
  -3  -1  30        2.76        4.73      0.59 o 
  -2  -1  30       10.24        8.29      0.63 o 
  -1  -1  30      173.82      188.36      3.14 o 
   0  -1  30       12.85        7.89      0.49 o 
   1  -1  30      246.34      243.26      2.83 o 
   2  -1  30       30.56       30.90      0.63 o 
   3  -1  30        5.65        6.21      0.59 o 
   4  -1  30      108.01      114.54      2.37 o 
  -4   0  30        9.29        8.87      0.59 o 
  -3   0  30        0.36        1.48      0.30 o 
  -2   0  30       36.38       36.67      1.48 o 
  -1   0  30      251.58      251.09      3.98 o 
   0   0  30      106.43       86.25      1.63 o 
   1   0  30        1.70        1.35      0.21 o 
   2   0  30        7.77        7.70      0.42 o 
   4   0  30        3.79        3.55      0.30 o 
   5   0  30       47.21       48.21      1.18 o 
  -4   1  30       15.97       18.03      0.89 o 
  -2   1  30        8.94        6.80      0.59 o 
  -1   1  30        3.40        1.77      0.59 o 
   0   1  30        6.46        5.39      0.74 o 
   1   1  30       58.00       58.16      1.63 o 
   2   1  30      149.38      138.44      2.09 o 
   3   1  30        0.18        0.00      0.30 o 
   4   1  30       23.91       24.83      0.89 o 
   5   1  30        3.74        6.21      0.30 o 
  -4   2  30       13.78       16.55      0.89 o 
  -3   2  30       10.03        7.98      0.59 o 
  -2   2  30       21.31       20.11      0.84 o 
  -1   2  30        1.42        3.55      0.59 o 
   0   2  30      140.37      127.00      2.96 o 
   1   2  30       57.37       63.05      1.14 o 
   2   2  30       45.50       46.43      0.84 o 
   3   2  30       26.74       26.31      0.89 o 
   4   2  30      131.05      138.86      2.66 o 
  -3   3  30       46.73       48.21      1.48 o 
  -2   3  30        2.53        4.70      0.74 o 
  -1   3  30       71.51       72.42      1.13 o 
   0   3  30        0.32        0.44      0.21 o 
   1   3  30        0.24        0.44      0.21 o 
   2   3  30        0.18        0.30      0.30 o 
   3   3  30        1.33        2.07      0.30 o 
   4   3  30        1.27        2.52      0.21 o 
  -3   4  30        0.75        2.36      0.30 o 
  -2   4  30        1.27        1.06      0.21 o 
  -1   4  30       15.16        8.77      0.34 o 
   0   4  30       14.16       15.42      0.89 o 
   1   4  30       29.60       38.73      1.18 o 
   2   4  30       50.97       50.28      1.18 o 
   3   4  30        0.63        1.18      0.30 o 
  -1   5  30        9.90        7.69      0.59 o 
   0   5  30        9.97       10.95      0.42 o 
   1   5  30       28.27       24.54      0.89 o 
   0  -4  31       35.89       44.29      0.92 o 
   1  -4  31       50.05       55.16      0.78 o 
  -2  -3  31       44.96       52.50      1.05 o 
  -1  -3  31       99.12       90.88      1.56 o 
   0  -3  31       22.42       24.14      0.71 o 
   1  -3  31       77.97       85.60      1.25 o 
   2  -3  31       41.47       43.81      0.78 o 
   3  -3  31       23.22       26.98      0.55 o 
  -3  -2  31        2.09        2.96      0.30 o 
  -2  -2  31       37.25       44.16      2.07 o 
  -1  -2  31       14.77       15.52      0.63 o 
   0  -2  31       93.04       93.56      1.35 o 
   1  -2  31       24.27       23.53      0.55 o 
   2  -2  31        5.92        5.06      0.19 o 
   3  -2  31       35.14       36.67      0.89 o 
   4  -2  31       29.68       35.48      1.18 o 
  -4  -1  31       40.61       39.37      1.18 o 
  -3  -1  31      135.64      139.16      3.26 o 
  -2  -1  31       24.47       26.82      1.33 o 
  -1  -1  31       63.82       71.47      1.63 o 
   0  -1  31       18.14       19.56      0.55 o 
   1  -1  31        0.76        1.37      0.20 o 
   2  -1  31        2.53        3.36      0.59 o 
   3  -1  31       18.36       18.33      0.59 o 
   4  -1  31        0.02        0.00      0.30 o 
  -4   0  31       20.28       21.58      0.89 o 
  -3   0  31       76.00       82.54      2.07 o 
  -2   0  31       64.78       59.01      1.25 o 
  -1   0  31       13.67       15.69      0.63 o 
   0   0  31       25.94       24.83      0.71 o 
   1   0  31        3.31        3.18      0.89 o 
   2   0  31      192.25      185.74      2.51 o 
   3   0  31       18.91       18.03      0.59 o 
   4   0  31       13.40       12.71      0.59 o 
  -4   1  31      163.48      180.43      3.85 o 
  -3   1  31        3.72        4.43      0.59 o 
  -2   1  31      141.89      150.85      2.51 o 
  -1   1  31        8.94       12.41      0.89 o 
   0   1  31      116.64      115.72      2.66 o 
   1   1  31       17.20       19.22      0.63 o 
   2   1  31        0.81        0.59      0.21 o 
   3   1  31       59.39       61.23      1.48 o 
   4   1  31       21.09       26.31      0.89 o 
  -3   2  31       91.56       96.47      2.37 o 
  -2   2  31        0.99        2.07      0.59 o 
  -1   2  31      230.02      212.69      4.00 o 
   0   2  31        0.27        0.30      0.21 o 
   1   2  31      108.50      113.12      1.77 o 
   2   2  31       13.94       12.12      0.42 o 
   3   2  31       25.70       26.31      0.89 o 
   4   2  31        4.09        7.27      0.44 o 
  -2   3  31      169.97      166.08      2.81 o 
  -1   3  31       15.94       22.56      0.58 o 
   0   3  31      121.18      132.19      1.65 o 
   1   3  31        0.25        0.44      0.21 o 
   2   3  31       12.37       17.45      0.42 o 
   3   3  31      153.06      159.64      2.96 o 
  -2   4  31       38.90       38.89      0.84 o 
  -1   4  31      146.85      150.11      2.81 o 
   0   4  31        0.19        0.49      0.17 o 
   1   4  31       81.37       97.35      2.07 o 
   2   4  31        2.45        2.36      0.30 o 
   0  -4  32        1.10        1.77      0.30 o 
   1  -4  32        1.52        3.84      0.59 o 
  -2  -3  32       80.49       98.43      1.92 o 
  -1  -3  32        9.53        9.31      0.42 o 
   0  -3  32       20.86       20.26      0.63 o 
   1  -3  32        2.70        3.52      0.24 o 
   2  -3  32        4.08        4.67      0.34 o 
  -3  -2  32        4.01        3.84      0.30 o 
  -2  -2  32       13.84       14.34      0.63 o 
  -1  -2  32       39.29       48.09      1.33 o 
   0  -2  32       68.31       77.99      2.51 o 
   1  -2  32       10.48       12.11      0.76 o 
   2  -2  32       45.22       48.33      0.78 o 
   3  -2  32        0.52        0.89      0.21 o 
  -3  -1  32        8.67        5.50      0.44 o 
  -2  -1  32        9.21        6.56      0.59 o 
  -1  -1  32        4.32        3.28      0.74 o 
   0  -1  32       69.78       61.02      1.00 o 
   1  -1  32        2.20        5.98      0.43 o 
   2  -1  32       43.36       49.26      1.04 o 
   3  -1  32       28.95       31.05      0.89 o 
   4  -1  32        0.45        0.89      0.30 o 
  -3   0  32        5.85        5.91      0.59 o 
  -2   0  32        0.19        0.59      0.30 o 
  -1   0  32        6.11        3.41      0.42 o 
   0   0  32       22.64       20.20      0.49 o 
   1   0  32       13.93       12.21      0.49 o 
   2   0  32       17.13       19.36      0.42 o 
   3   0  32        0.22        0.59      0.30 o 
   4   0  32        3.14        1.82      0.30 o 
  -3   1  32      116.58      139.73      3.26 o 
  -2   1  32        0.75        1.35      0.21 o 
  -1   1  32       19.90       15.08      0.89 o 
   0   1  32        9.05        9.67      0.49 o 
   1   1  32        6.69        8.72      0.42 o 
   2   1  32        0.64        0.74      0.21 o 
   3   1  32       76.56       77.22      1.78 o 
   4   1  32       38.09       36.08      0.89 o 
  -3   2  32       20.86       33.11      1.18 o 
  -2   2  32        6.19        5.91      0.59 o 
  -1   2  32        2.58        2.96      0.59 o 
   0   2  32       57.56       60.63      1.77 o 
   1   2  32        1.45        1.35      0.21 o 
   2   2  32       52.12       51.18      0.89 o 
   3   2  32       18.45       15.96      0.59 o 
   4   2  32       26.40       27.50      0.89 o 
  -2   3  32        3.47        2.90      0.26 o 
  -1   3  32       10.66       12.51      0.49 o 
   0   3  32        4.75        3.25      0.26 o 
   1   3  32      100.02       96.18      2.07 o 
   2   3  32        5.54        8.87      0.30 o 
   3   3  32        2.44        4.73      0.30 o 
  -1   4  32        5.05        4.14      0.59 o 
   0   4  32        3.91        5.74      0.31 o 
   1   4  32       32.22       32.82      0.89 o 
  -1  -3  33        0.61        0.30      0.30 o 
   0  -3  33        0.49        2.51      0.30 o 
   1  -3  33       62.69       67.68      1.14 o 
   2  -3  33        1.83        2.07      0.30 o 
  -2  -2  33      173.00      170.23      2.61 o 
  -1  -2  33       39.15       34.33      0.71 o 
   0  -2  33        6.17        8.72      0.42 o 
   1  -2  33        2.39        2.72      0.26 o 
   2  -2  33       22.76       26.19      0.45 o 
   3  -2  33       14.88       16.26      0.59 o 
  -3  -1  33       45.27       53.53      1.48 o 
  -2  -1  33       49.53       52.14      2.07 o 
  -1  -1  33       81.86       78.11      1.35 o 
   0  -1  33       44.15       45.70      1.05 o 
   1  -1  33       71.30       82.65      1.17 o 
   2  -1  33        4.85        4.14      0.30 o 
   3  -1  33        4.86        2.96      0.30 o 
  -3   0  33       16.64       14.49      0.59 o 
  -2   0  33        6.22        6.85      0.59 o 
  -1   0  33      174.57      176.41      2.72 o 
   0   0  33      140.67      124.06      2.96 o 
   1   0  33      119.20      118.68      1.77 o 
   2   0  33       79.03       79.88      1.78 o 
   3   0  33       23.19       21.58      0.59 o 
  -3   1  33        2.86        4.73      0.59 o 
  -2   1  33      264.05      267.84      3.98 o 
  -1   1  33       14.55       15.67      0.59 o 
   0   1  33       65.24       68.92      1.77 o 
   1   1  33       87.03       83.14      1.35 o 
   2   1  33       31.44       37.26      0.89 o 
   3   1  33       14.95       18.62      0.59 o 
  -2   2  33        0.25        0.00      0.30 o 
  -1   2  33      135.56      134.13      2.96 o 
   0   2  33       13.07       14.48      0.63 o 
   1   2  33      205.33      220.18      4.45 o 
   2   2  33        3.84        5.62      0.30 o 
   3   2  33        7.04        8.87      0.30 o 
  -1   3  33       46.47       57.67      1.48 o 
   0   3  33       40.93       36.08      1.18 o 
   1   3  33       35.15       45.24      1.18 o 
   2   3  33      120.77      127.61      2.37 o 
   0  -3  34      136.99      156.99      3.55 o 
   1  -3  34        0.00        0.00      0.30 o 
  -2  -2  34        0.03        0.30      0.30 o 
  -1  -2  34        3.31        3.25      0.26 o 
   0  -2  34       16.64       17.31      0.63 o 
   1  -2  34        3.91        3.09      0.30 o 
   2  -2  34        4.22        4.43      0.59 o 
  -2  -1  34        3.37        3.70      0.21 o 
  -1  -1  34       37.25       31.82      0.71 o 
   0  -1  34        1.82        1.93      0.21 o 
   1  -1  34        4.73        2.96      0.30 o 
   2  -1  34        1.27        1.48      0.30 o 
   3  -1  34       23.94       19.81      0.59 o 
  -2   0  34       15.65       20.28      0.74 o 
  -1   0  34        4.68        3.68      0.30 o 
   0   0  34       24.80       26.90      0.89 o 
   1   0  34        2.82        3.25      0.30 o 
   2   0  34        4.46        4.73      0.30 o 
   3   0  34       11.88       12.42      0.59 o 
  -2   1  34       13.37       15.67      0.59 o 
  -1   1  34        5.45        7.39      0.59 o 
   0   1  34       21.90       23.06      0.89 o 
   1   1  34        6.58        6.80      0.59 o 
   2   1  34       15.81       13.01      0.59 o 
   3   1  34       18.35       21.58      0.59 o 
  -1   2  34        0.51        0.30      0.30 o 
   0   2  34        3.59        1.77      0.30 o 
   1   2  34       14.13       20.99      0.59 o 
   2   2  34        7.14        6.50      0.30 o 
   0   3  34        6.65        9.75      0.59 o 
   1   3  34        2.67        5.62      0.30 o 
  -1  -2  35        2.08        3.84      0.30 o 
   0  -2  35      209.42      215.26      4.45 o 
   1  -2  35        3.28        5.91      0.59 o 
  -2  -1  35       53.52       54.13      1.48 o 
  -1  -1  35       44.83       50.29      1.05 o 
   0  -1  35       34.10       34.45      0.84 o 
   1  -1  35      105.53      101.23      2.07 o 
  -2   0  35       77.51       74.87      1.78 o 
  -1   0  35       19.77       15.37      0.89 o 
   0   0  35       14.11       15.08      0.59 o 
   1   0  35       61.42       65.37      1.48 o 
   2   0  35       56.06       57.68      1.18 o 
   0   1  35      104.52      107.74      2.37 o 
   1   1  35       13.22       13.30      0.59 o 
   2   1  35       79.58       87.88      1.78 o 
   0   2  35       29.46       30.46      0.89 o 
   1   2  35      136.95      147.78      2.96 o 
   0  -1  36        4.02        2.66      0.30 o 
   0   0  36        1.75        2.07      0.30 o 
   0   1  36        8.37        9.75      0.59 o 
                                                 
